# Supplementary material for: Sub-Decadal Resolution in Sediments of Late Miocene Lake Pannon Reveals Speciation of Cyprideis (Crustacea, Ostracoda)
Source: PLoS One. 2015 Apr 22;10(4):e0109360. doi: 10.1371/journal.pone.0109360 (PMC4406499; doi:10.1371/journal.pone.0109360)
Supplement: S1 Table — C. mat.: C. mataschensis; C. kapf.: C. kapfensteinensis; C. pan.: C. ex gr. pannonica; juv.: juvenile valves; tot.: adult + juvenile valves;? C. indet: broken valves and fragments not assigned on species level; n.s.: not sampled. (XLSX) [file pone.0109360.s001.xlsx]

## Sheet: Tabelle2
Core	Core-Sample	profile m	C. mat.	C. mat. juv.	C. mat. tot.	C. kapf. A	C. kapf. A juv.	C. kapf. A tot.	C. kapf. B	C. kapf. B juv.	C. kapf. B tot.	C. pan.	C. pan. juv	C. pan. tot.	C. tot.	?C. indet	?C. sp. tot. (incl. fragments)
10	36.5	3.321	0	1	1	0	0	0	0	0	0	0	0	0	1	2	3
10	36	3.316	0	6	6	0	0	0	0	0	0	0	0	0	6	3	9
10	35.5	3.311	0	5	5	0	0	0	0	0	0	0	0	0	5	3	8
10	35	3.306	4	11	15	1	0	1	0	0	0	0	0	0	16	6	22
10	34.5	3.301	0	6	6	0	0	0	0	0	0	0	0	0	6	1	7
10	34	3.296	0	2	2	0	0	0	0	0	0	0	0	0	2	1	3
10	33.5	3.291	4	12	16	0	0	0	0	0	0	0	0	0	16	4	20
10	33	3.286	5	12	17	0	0	0	0	0	0	0	0	0	17	6	23
10	32.5	3.281	1	10	11	0	0	0	0	0	0	0	0	0	11	3	14
10	32	3.276	5	4	9	0	1	1	0	0	0	0	0	0	10	2	12
10	31.5	3.271	4	4	8	0	1	1	0	0	0	0	0	0	9	2	11
10	31	3.266	3	6	9	0	0	0	0	0	0	0	0	0	9	3	12
10	30.5	3.261	8	17	25	0	2	2	0	0	0	0	0	0	27	5	32
10	30	3.256	0	7	7	0	0	0	0	0	0	0	0	0	7	1	8
10	29.5	3.251	1	4	5	0	0	0	0	0	0	0	0	0	5	3	8
10	29	3.246	4	11	15	0	1	1	0	0	0	0	0	0	16	1	17
10	28.5	3.241	0	9	9	0	0	0	0	0	0	0	0	0	9	1	10
10	28	3.236	5	7	12	0	0	0	0	0	0	0	0	0	12	0	12
10	27.5	3.231	2	8	10	0	0	0	0	0	0	0	0	0	10	6	16
10	27	3.226	1	8	9	0	0	0	0	0	0	0	0	0	9	4	13
10	26.5	3.221	0	8	8	0	0	0	0	0	0	0	0	0	8	2	10
10	26	3.216	0	4	4	0	0	0	0	0	0	0	0	0	4	3	7
10	25.5	3.211	0	1	1	0	0	0	0	0	0	0	0	0	1	0	1
10	25	3.206	0	2	2	0	0	0	0	0	0	0	0	0	2	2	4
10	24.5	3.201	0	12	12	0	0	0	0	0	0	0	0	0	12	2	14
10	24	3.196	1	5	6	0	0	0	0	0	0	0	0	0	6	3	9
10	23.5	3.191	1	4	5	0	0	0	0	0	0	0	0	0	5	2	7
10	23	3.186	3	11	14	0	0	0	0	0	0	0	0	0	14	2	16
10	22.5	3.181	0	9	9	0	0	0	0	0	0	0	0	0	9	5	14
10	22	3.176	2	18	20	0	0	0	0	0	0	0	0	0	20	4	24
10	21.5	3.171	2	5	7	0	0	0	0	0	0	0	0	0	7	2	9
10	21	3.166	1	8	9	0	0	0	0	0	0	0	0	0	9	2	11
10	20.5	3.161	1	9	10	0	0	0	0	0	0	0	0	0	10	3	13
10	20	3.156	0	8	8	0	3	3	0	0	0	0	0	0	11	6	17
10	19.5	3.151	2	6	8	0	0	0	0	0	0	0	0	0	8	0	8
10	19	3.146	6	21	27	0	1	1	0	0	0	0	0	0	28	1	29
10	18.5	3.141	3	13	16	0	2	2	0	0	0	0	0	0	18	10	28
10	18	3.136	2	9	11	0	0	0	0	0	0	0	0	0	11	1	12
10	17.5	3.131	2	6	8	0	0	0	0	0	0	0	0	0	8	3	11
10	17	3.126	3	8	11	0	0	0	0	0	0	0	0	0	11	4	15
10	16.5	3.121	0	4	4	0	0	0	0	0	0	0	0	0	4	1	5
10	16	3.116	0	4	4	0	0	0	0	0	0	0	0	0	4	2	6
10	15.5	3.111	0	2	2	0	0	0	0	0	0	0	0	0	2	1	3
10	15	3.106	0	10	10	0	0	0	0	0	0	0	0	0	10	7	17
10	14.5	3.101	0	12	12	0	0	0	0	0	0	0	0	0	12	2	14
10	14	3.096	0	4	4	0	1	1	0	0	0	0	0	0	5	0	5
10	13.5	3.091	0	3	3	0	0	0	0	0	0	0	0	0	3	4	7
10	13	3.086	2	3	5	0	1	1	0	0	0	0	0	0	6	0	6
10	12.5	3.081	0	0	0	0	0	0	0	0	0	0	0	0	0	0	0
10	12	3.076	0	1	1	0	0	0	0	0	0	0	0	0	1	0	1
10	11.5	3.071	0	0	0	0	1	1	0	0	0	0	0	0	1	0	1
10	11	3.066	0	5	5	0	0	0	0	0	0	0	0	0	5	2	7
10	10.5	3.061	0	4	4	0	2	2	0	0	0	0	0	0	6	0	6
10	10	3.056	0	1	1	0	0	0	0	0	0	0	0	0	1	5	6
10	9.5	3.051	3	5	8	0	0	0	0	0	0	0	0	0	8	1	9
10	9	3.046	4	9	13	0	0	0	0	0	0	0	0	0	13	3	16
10	8.5	3.041	0	7	7	0	0	0	0	0	0	0	0	0	7	3	10
10	8	3.036	2	7	9	0	0	0	0	0	0	0	0	0	9	2	11
10	7.5	3.031	2	3	5	0	0	0	0	0	0	0	0	0	5	2	7
10	7	3.026	0	6	6	0	0	0	0	0	0	0	0	0	6	1	7
10	6.5	3.021	2	5	7	0	0	0	0	0	0	0	0	0	7	3	10
10	6	3.016	1	14	15	0	0	0	0	0	0	0	0	0	15	2	17
10	5.5	3.011	3	5	8	0	0	0	0	0	0	0	0	0	8	0	8
10	5	3.006	2	2	4	0	0	0	0	0	0	0	0	0	4	2	6
10	4.5	3.001	0	0	0	0	0	0	0	0	0	0	0	0	0	0	0
10	4	2.996	0	2	2	0	0	0	0	0	0	0	0	0	2	0	2
10	3.5	2.991	0	9	9	0	0	0	0	0	0	0	0	0	9	1	10
10	3	2.986	0	7	7	0	0	0	0	0	0	0	0	0	7	4	11
10	2.5	2.981	0	6	6	0	0	0	0	0	0	0	0	0	6	1	7
10	2	2.976	4	0	4	0	0	0	0	0	0	0	0	0	4	4	8
10	1.5	2.971	1	2	3	0	0	0	0	0	0	0	0	0	3	2	5
10	1	2.966	0	12	12	0	0	0	0	0	0	0	0	0	12	2	14
10	0.5	2.961	0	13	13	0	0	0	0	0	0	0	0	0	13	1	14
10	0	2.956	1	2	3	0	0	0	0	0	0	0	0	0	3	0	3
Core6	48.5	2.951	2	41	43	0	29	29	0	19	19	0	0	0	91	5	96
6	48	2.946	n.s.	n.s.	n.s.	n.s.	n.s.	n.s.	n.s.	n.s.	n.s.	n.s.	n.s.	n.s.	n.s.	n.s.	n.s.
6	47.5	2.941	13	53	66	14	67	81	5	33	38	0	0	0	185	9	194
6	47	2.936	n.s.	n.s.	n.s.	n.s.	n.s.	n.s.	n.s.	n.s.	n.s.	n.s.	n.s.	n.s.	n.s.	n.s.	n.s.
6	46.5	2.931	1	35	36	4	43	47	2	21	23	0	0	0	106	23	129
6	46	2.926	n.s.	n.s.	n.s.	n.s.	n.s.	n.s.	n.s.	n.s.	n.s.	n.s.	n.s.	n.s.	n.s.	n.s.	n.s.
6	45.5	2.921	2	19	21	4	47	51	1	13	14	0	0	0	86	28	114
6	45	2.916	n.s.	n.s.	n.s.	n.s.	n.s.	n.s.	n.s.	n.s.	n.s.	n.s.	n.s.	n.s.	n.s.	n.s.	n.s.
6	44.5	2.911	8	30	38	4	55	59	0	11	11	2	0	2	110	13	123
6	44	2.906	n.s.	n.s.	n.s.	n.s.	n.s.	n.s.	n.s.	n.s.	n.s.	n.s.	n.s.	n.s.	n.s.	n.s.	n.s.
6	43.5	2.901	2	16	18	8	45	53	1	6	7	0	0	0	78	11	89
6	43	2.896	n.s.	n.s.	n.s.	n.s.	n.s.	n.s.	n.s.	n.s.	n.s.	n.s.	n.s.	n.s.	n.s.	n.s.	n.s.
6	42.5	2.891	1	9	10	2	26	28	0	2	2	0	0	0	40	15	55
6	42	2.886	n.s.	n.s.	n.s.	n.s.	n.s.	n.s.	n.s.	n.s.	n.s.	n.s.	n.s.	n.s.	n.s.	n.s.	n.s.
6	41.5	2.881	0	19	19	3	43	46	0	1	1	0	0	0	66	11	77
6	41	2.876	n.s.	n.s.	n.s.	n.s.	n.s.	n.s.	n.s.	n.s.	n.s.	n.s.	n.s.	n.s.	n.s.	n.s.	n.s.
6	40.5	2.871	3	26	29	9	62	73	1	2	3	0	0	0	105	11	116
6	40	2.866	n.s.	n.s.	n.s.	n.s.	n.s.	n.s.	n.s.	n.s.	n.s.	n.s.	n.s.	n.s.	n.s.	n.s.	n.s.
6	39.5	2.861	8	12	20	3	49	52	0	7	7	0	0	0	79	19	98
6	39	2.856	n.s.	n.s.	n.s.	n.s.	n.s.	n.s.	n.s.	n.s.	n.s.	n.s.	n.s.	n.s.	n.s.	n.s.	n.s.
6	38.5	2.851	7	31	38	4	58	62	3	11	14	1	0	1	115	18	133
6	38	2.846	3	14	17	5	22	27	2	9	11	0	0	0	55	6	61
6	37.5	2.841	8	10	18	3	28	31	7	10	17	0	0	0	66	4	70
6	37	2.836	0	14	14	1	17	18	1	8	9	0	0	0	41	10	51
6	36.5	2.831	4	20	24	6	24	30	1	6	7	0	0	0	61	17	78
6	36	2.826	8	20	28	1	37	38	2	11	13	0	0	0	79	23	102
6	35.5	2.821	5	38	43	1	38	39	1	11	12	0	0	0	94	26	120
6	35	2.816	4	19	23	3	41	44	1	15	16	0	0	0	83	19	102
6	34.5	2.811	2	29	31	5	36	41	8	5	13	1	1	2	87	23	110
6	34	2.806	0	30	30	4	50	54	1	8	9	0	0	0	93	8	101
6	33.5	2.801	3	14	17	8	39	47	1	1	2	0	0	0	66	19	85
6	33	2.796	3	12	15	3	23	27	0	3	3	0	0	0	45	7	52
6	32.5	2.791	1	4	5	2	9	11	0	0	0	0	0	0	16	10	26
6	32	2.786	0	10	10	4	20	24	0	3	3	0	0	0	37	17	54
6	31.5	2.781	4	11	11	2	24	26	0	1	1	0	0	0	38	20	58
6	31	2.776	4	6	10	5	30	37	0	0	0	0	0	0	47	12	59
6	30.5	2.771	7	12	19	4	26	30	0	0	0	2	0	2	51	16	67
6	30	2.766	5	13	18	7	41	48	1	2	3	1	0	1	70	13	83
6	29.5	2.761	1	4	5	4	20	24	1	2	3	2	0	2	34	17	51
6	29	2.756	0	2	2	7	28	35	0	2	2	0	0	0	39	17	56
6	28.5	2.751	2	8	10	9	28	37	0	4	4	0	0	0	51	16	67
6	28	2.746	6	15	21	7	60	67	3	9	12	0	0	0	100	29	129
6	27.5	2.741	11	25	36	7	72	79	0	10	10	0	0	0	125	21	146
6	27	2.736	6	17	23	16	68	74	2	21	23	0	0	0	120	22	142
6	26.5	2.731	2	17	19	12	43	55	1	9	10	0	0	0	84	23	107
6	26	2.726	0	22	22	3	44	47	0	6	6	0	0	0	75	14	89
6	25.5	2.721	5	26	31	10	58	68	0	8	8	0	0	0	107	13	120
6	25	2.716	5	28	33	9	36	45	0	2	2	0	0	0	80	8	88
6	24.5	2.711	1	32	33	6	27	33	0	6	6	0	0	0	72	14	86
6	24	2.706	1	14	15	4	37	41	0	6	6	0	0	0	62	12	74
6	23.5	2.701	2	17	19	4	36	39	0	3	3	0	0	0	61	12	73
6	23	2.696	2	14	16	6	22	28	4	4	8	0	0	0	52	7	59
6	22.5	2.691	1	10	11	15	37	52	1	6	7	0	0	0	70	9	79
6	22	2.686	4	12	16	12	51	63	1	5	6	0	0	0	85	13	98
6	21.5	2.681	2	10	12	2	22	24	0	2	2	0	0	0	38	1	39
6	21	2.676	3	20	23	7	38	49	4	9	13	0	0	0	85	3	88
6	20.5	2.671	0	8	8	9	38	47	2	7	9	2	0	2	66	9	75
6	20	2.666	2	12	14	7	53	60	4	12	16	0	0	0	90	15	105
6	19.5	2.661	1	16	17	7	47	54	3	10	13	0	0	0	84	21	105
6	19	2.656	3	7	10	4	13	17	0	1	1	0	0	0	28	4	32
6	18.5	2.651	1	16	17	4	26	30	0	4	4	0	1	1	52	16	68
6	18	2.646	3	5	8	4	24	28	2	2	4	0	0	0	40	16	56
6	17.5	2.641	2	7	9	0	10	10	2	3	5	0	0	0	24	8	32
6	17	2.636	7	14	21	8	41	49	0	3	3	0	0	0	73	9	82
6	16.5	2.631	6	19	25	8	50	58	2	5	7	0	0	0	90	19	109
6	16	2.626	7	23	30	4	53	57	1	4	5	0	0	0	92	11	103
6	15.5	2.621	5	25	30	7	40	47	5	6	11	0	0	0	88	15	103
6	15	2.616	5	22	27	2	55	59	2	10	12	1	0	1	99	8	107
6	14.5	2.611	9	52	61	12	91	103	0	0	0	2	0	2	166	15	181
6	14	2.606	12	33	45	6	39	45	0	0	0	0	1	1	91	31	122
6	13.5	2.601	16	34	50	15	74	89	2	3	5	0	1	1	145	29	174
6	13	2.596	4	17	21	10	57	67	1	4	5	0	0	0	93	32	125
6	12.5	2.591	7	14	21	13	48	61	4	20	24	2	0	2	108	20	128
6	12	2.586	4	19	23	16	38	54	9	14	23	0	0	0	100	55	155
6	11.5	2.581	14	41	55	5	70	75	4	8	12	2	0	2	144	19	163
6	11	2.576	15	38	53	14	68	82	3	8	11	0	0	0	146	18	164
6	10.5	2.571	5	37	42	7	59	66	1	7	8	1	0	1	117	34	151
6	10	2.566	5	17	22	7	44	51	5	7	12	0	0	0	85	11	96
6	9.5	2.561	9	46	55	10	78	88	1	15	16	0	0	0	159	42	201
6	9	2.556	16	38	54	20	58	78	1	4	5	0	0	0	137	24	161
6	8.5	2.551	3	19	22	10	63	73	0	4	4	2	0	2	101	24	125
6	8	2.546	5	21	26	7	26	33	4	3	7	0	0	0	66	26	92
6	7.5	2.541	5	58	63	6	46	52	1	14	15	2	0	2	132	28	160
6	7	2.536	16	44	60	7	35	42	1	6	7	0	0	0	109	33	142
6	6.5	2.531	7	43	50	5	50	55	0	0	0	2	0	2	107	17	124
6	6	2.526	3	16	19	5	20	25	0	2	2	0	0	0	46	12	58
6	5.5	2.521	4	22	26	7	28	35	0	1	1	0	0	0	62	12	74
6	5	2.516	15	15	30	10	40	50	0	1	1	2	0	2	83	20	103
6	4.5	2.511	3	24	27	2	6	8	0	2	2	0	0	0	37	5	42
6	4	2.506	9	26	35	3	23	26	1	1	2	1	0	1	64	15	79
6	3.5	2.501	4	23	27	3	35	38	0	0	0	0	0	0	65	26	91
6	3	2.496	1	13	14	7	23	30	0	1	0	0	0	0	44	11	55
6	2.5	2.491	3	19	22	4	41	45	0	0	0	3	0	3	70	9	79
6	2	2.486	3	9	12	3	17	20	2	0	2	2	0	2	36	10	46
6	1.5	2.481	0	7	7	1	8	9	0	0	0	0	0	0	16	6	22
6	1	2.476	9	14	23	12	16	26	0	0	0	1	0	1	50	1	51
6	0.5	2.471	11	18	29	3	21	24	0	0	0	2	0	2	55	8	63
6	0	2.466	9	20	29	3	22	25	0	0	0	2	0	2	56	0	56
Core7	49.5	2.461	3	33	36	0	18	18	0	0	0	0	0	0	54	0	54
7	49	2.456	2	44	46	1	18	19	0	0	0	0	0	0	65	0	65
7	48.5	2.451	6	44	50	3	19	22	0	0	0	0	0	0	72	0	72
7	48	2.446	4	44	48	4	15	19	0	0	0	0	0	0	67	0	67
7	47.5	2.441	8	16	24	2	14	16	0	0	0	0	0	0	40	0	40
7	47	2.436	3	12	15	3	9	12	0	0	0	0	0	0	27	0	27
7	46.5	2.431	3	15	18	4	11	15	0	0	0	0	0	0	33	0	33
7	46	2.426	5	23	28	9	18	27	0	0	0	0	0	0	55	0	55
7	45.5	2.421	8	35	43	3	10	13	0	0	0	0	0	0	56	0	56
7	45	2.416	6	34	40	6	17	23	0	0	0	0	0	0	63	0	63
7	44.5	2.411	3	39	42	3	7	10	0	0	0	0	0	0	52	0	52
7	44	2.406	9	26	35	2	15	17	0	0	0	1	0	1	53	1	53
7	43.5	2.401	7	58	65	6	14	20	0	0	0	1	0	1	86	1	86
7	43	2.396	0	38	38	10	12	22	0	0	0	0	0	0	60	0	60
7	42.5	2.391	6	31	37	2	12	14	0	0	0	0	0	0	51	0	51
7	42	2.386	10	54	64	4	8	12	0	0	0	1	0	1	77	1	77
7	41.5	2.381	7	44	51	2	8	10	0	0	0	0	0	0	61	0	61
7	41	2.376	13	40	53	2	8	10	0	0	0	0	0	0	63	0	63
7	40.5	2.371	7	49	56	0	0	0	0	0	0	0	0	0	56	0	56
7	40	2.366	2	31	33	0	8	8	0	0	0	1	0	1	42	1	42
7	39.5	2.361	7	22	29	3	9	12	0	0	0	1	0	1	42	1	42
7	39	2.356	3	10	13	1	5	6	0	0	0	0	0	0	19	0	19
7	38.5	2.351	2	26	28	0	2	2	0	0	0	0	0	0	30	0	30
7	38	2.346	2	44	46	6	14	20	0	0	0	0	0	0	66	0	66
7	37.5	2.341	12	66	78	5	28	33	0	0	0	2	0	2	113	2	113
7	37	2.336	8	36	44	3	17	20	0	0	0	0	0	0	64	0	64
7	36.5	2.331	13	42	55	10	30	40	0	0	0	0	0	0	95	0	95
7	36	2.326	7	48	55	8	31	39	0	0	0	0	0	0	94	0	94
7	35.5	2.321	4	37	41	7	29	36	0	0	0	0	0	0	77	0	77
7	35	2.316	8	21	29	0	18	18	0	0	0	1	0	1	48	1	48
7	34.5	2.311	6	25	31	4	16	20	0	0	0	0	0	0	51	0	51
7	34	2.306	10	32	42	3	30	33	0	0	0	1	0	1	76	1	76
7	33.5	2.301	5	31	36	5	16	21	0	0	0	5	0	5	62	5	62
7	33	2.296	7	15	22	3	8	11	0	0	0	0	0	0	33	0	33
7	32.5	2.291	3	14	17	3	12	15	0	0	0	0	0	0	32	0	32
7	32	2.286	2	24	26	5	15	20	0	0	0	1	0	1	47	1	47
7	31.5	2.281	3	11	14	9	18	27	0	0	0	0	0	0	41	0	41
7	31	2.276	4	15	19	4	16	20	0	0	0	0	0	0	39	0	39
7	30.5	2.271	4	30	34	4	32	36	0	0	0	0	0	0	70	0	70
7	30	2.266	0	10	10	4	20	24	0	0	0	0	0	0	34	0	34
7	29.5	2.261	2	33	35	25	59	84	0	0	0	1	0	1	120	1	120
7	29	2.256	2	28	30	7	27	34	0	0	0	0	0	0	64	0	64
7	28.5	2.251	5	32	37	15	23	38	0	0	0	0	0	0	75	0	75
7	28	2.246	3	28	31	11	20	31	0	0	0	0	0	0	62	0	62
7	27.5	2.241	0	0	0	0	0	0	0	0	0	0	0	0	0	0	0
7	27	2.236	6	36	42	13	27	40	0	0	0	0	0	0	82	0	82
7	26.5	2.231	7	18	25	4	18	22	0	0	0	1	0	1	48	1	48
7	26	2.226	5	59	64	7	53	60	0	0	0	0	0	0	124	0	124
7	25.5	2.221	4	25	29	5	17	22	0	0	0	0	0	0	51	0	51
7	25	2.216	5	12	17	3	13	16	0	0	0	0	0	0	33	0	33
7	24.5	2.211	0	16	16	1	13	14	0	0	0	0	0	0	30	0	30
7	24	2.206	4	14	18	8	11	19	0	0	0	0	0	0	37	0	37
7	23.5	2.201	6	31	37	7	22	29	0	0	0	3	0	3	69	3	69
7	23	2.196	15	51	66	10	55	65	0	0	0	0	0	0	131	0	131
7	22.5	2.191	1	28	29	5	23	28	0	0	0	0	0	0	57	0	57
7	22	2.186	8	30	38	10	13	23	0	0	0	3	0	3	64	3	64
7	21.5	2.181	4	20	24	1	19	20	0	0	0	0	0	0	44	0	44
7	21	2.176	7	37	44	5	16	21	0	0	0	0	0	0	65	0	65
7	20.5	2.171	8	31	39	5	15	20	0	0	0	0	0	0	59	0	59
7	20	2.166	5	21	26	4	25	29	0	0	0	0	0	0	55	0	55
7	19.5	2.161	2	21	23	6	24	30	0	0	0	0	0	0	53	0	53
7	19	2.156	4	19	23	6	21	27	0	0	0	0	0	0	50	0	50
7	18.5	2.151	2	13	15	7	12	19	0	0	0	0	0	0	34	0	34
7	18	2.146	1	25	26	8	12	20	0	0	0	0	0	0	46	0	46
7	17.5	2.141	5	45	50	13	20	33	0	0	0	1	0	1	84	1	84
7	17	2.136	11	51	62	6	42	48	0	0	0	0	0	0	110	0	110
7	16.5	2.131	6	41	47	6	18	24	0	0	0	1	0	1	72	1	72
7	16	2.126	2	40	42	13	16	29	0	0	0	1	0	1	72	1	72
7	15.5	2.121	0	12	12	10	30	40	0	0	0	0	0	0	52	0	52
7	15	2.116	4	27	31	0	17	17	0	0	0	0	0	0	48	0	48
7	14.5	2.111	0	4	4	0	5	5	0	0	0	0	0	0	9	0	9
7	14	2.106	0	16	16	0	9	9	0	0	0	0	0	0	25	0	25
7	13.5	2.101	5	15	20	3	13	16	0	0	0	0	0	0	36	0	36
7	13	2.096	2	15	17	2	8	10	0	0	0	0	0	0	27	0	27
7	12.5	2.091	2	27	29	2	13	15	0	0	0	0	0	0	44	0	44
7	12	2.086	2	15	17	2	17	19	0	0	0	0	0	0	36	0	36
7	11.5	2.081	13	52	65	6	30	36	0	0	0	1	0	1	102	1	102
7	11	2.076	2	23	25	6	23	29	0	0	0	0	0	0	54	0	54
7	10.5	2.071	1	8	9	3	16	19	0	0	0	0	0	0	28	0	28
7	10	2.066	5	41	46	6	16	22	0	0	0	0	0	0	68	0	68
7	9.5	2.061	8	25	33	8	20	28	0	0	0	0	0	0	61	0	61
7	9	2.056	0	4	4	2	11	13	0	0	0	0	0	0	17	0	17
7	8.5	2.051	2	15	17	7	21	28	0	0	0	0	0	0	45	0	45
7	8	2.046	3	0	3	3	0	3	0	0	0	0	0	0	6	0	6
7	7.5	2.041	1	11	12	5	6	11	0	0	0	0	0	0	23	0	23
7	7	2.036	6	20	26	6	23	29	0	0	0	0	0	0	55	0	55
7	6.5	2.031	2	36	38	2	10	12	0	0	0	0	0	0	50	0	50
7	6	2.026	5	14	19	5	5	10	0	0	0	0	0	0	29	0	29
7	5.5	2.021	3	19	22	4	10	14	0	0	0	0	0	0	36	0	36
7	5	2.016	6	28	34	2	18	20	0	0	0	0	0	0	54	0	54
7	4.5	2.011	3	18	21	0	0	0	0	0	0	0	0	0	21	0	21
7	4	2.006	5	23	28	2	14	16	0	0	0	0	0	0	44	0	44
7	3.5	2.001	8	25	33	0	11	11	0	0	0	0	0	0	44	0	44
7	3	1.996	2	20	22	2	8	10	0	0	0	0	0	0	32	0	32
7	2.5	1.991	5	8	13	6	4	10	0	0	0	0	0	0	23	0	23
7	2	1.986	2	18	20	3	9	12	0	0	0	0	0	0	32	0	32
7	1.5	1.981	23	22	45	7	24	31	0	0	0	0	0	0	76	0	76
7	1	1.976	0	0	0	0	0	0	0	0	0	0	0	0	0	0	0
7	0.5	1.971	0	10	10	0	0	0	0	0	0	0	0	0	10	0	10
7	0	1.966	0	0	0	0	0	0	0	0	0	0	0	0	0	0	0
Core8	48.5	1.961	4	15	19	5	9	14	0	0	0	0	0	0	33	0	33
8	48	1.956	5	43	48	0	0	0	0	0	0	0	0	0	48	0	48
8	47.5	1.951	5	30	35	2	23	25	0	0	0	0	0	0	60	0	60
8	47	1.946	7	27	34	2	23	25	0	0	0	0	0	0	59	0	59
8	46.5	1.941	8	25	33	5	35	40	0	0	0	0	0	0	73	0	73
8	46	1.936	7	15	22	1	14	15	0	0	0	0	0	0	37	0	37
8	45.5	1.931	2	19	21	0	0	0	0	0	0	0	0	0	21	0	21
8	45	1.926	0	3	3	3	9	12	0	0	0	0	0	0	15	0	15
8	44.5	1.921	5	13	18	2	11	13	0	0	0	0	0	0	31	0	31
8	44	1.916	5	30	35	0	0	0	0	0	0	0	0	0	35	0	35
8	43.5	1.911	4	18	22	2	0	2	0	0	0	0	0	0	24	0	24
8	43	1.906	2	36	38	0	0	0	0	0	0	0	0	0	38	0	38
8	42.5	1.901	2	9	11	0	0	0	0	0	0	0	0	0	11	0	11
8	42	1.896	4	10	14	0	0	0	0	0	0	0	0	0	14	0	14
8	41.5	1.891	3	11	14	2	6	8	0	0	0	2	0	2	24	2	24
8	41	1.886	3	11	14	0	0	0	0	0	0	0	0	0	14	0	14
8	40.5	1.881	1	10	11	1	6	7	0	0	0	0	0	0	18	0	18
8	40	1.876	0	17	17	0	0	0	0	0	0	0	0	0	17	0	17
8	39.5	1.871	2	4	6	1	12	13	0	0	0	0	0	0	19	0	19
8	39	1.866	8	29	37	0	0	0	0	0	0	2	0	2	39	2	39
8	38.5	1.861	3	15	18	0	0	0	0	0	0	0	0	0	18	0	18
8	38	1.856	1	13	14	0	0	0	0	0	0	0	0	0	14	0	14
8	37.5	1.851	0	2	2	2	7	9	0	0	0	1	0	1	12	1	12
8	37	1.846	0	0	0	2	19	21	0	0	0	0	0	0	21	0	21
8	36.5	1.841	9	18	27	2	19	21	0	0	0	0	0	0	48	0	48
8	36	1.836	4	32	36	0	0	0	0	0	0	0	0	0	36	0	36
8	35.5	1.831	7	15	22	4	8	12	0	0	0	2	0	2	36	2	36
8	35	1.826	1	13	14	0	0	0	0	0	0	0	0	0	14	0	14
8	34.5	1.821	3	4	7	0	0	0	0	0	0	0	0	0	7	0	7
8	34	1.816	2	11	13	0	0	0	0	0	0	1	0	1	14	1	14
8	33.5	1.811	2	8	10	1	4	5	0	0	0	1	0	1	16	1	16
8	33	1.806	5	28	33	4	19	23	0	0	0	0	0	0	56	0	56
8	32.5	1.801	5	3	8	1	0	1	0	0	0	0	0	0	9	0	9
8	32	1.796	3	14	17	0	0	0	0	0	0	0	0	0	17	0	17
8	31.5	1.791	0	0	0	0	0	0	0	0	0	0	0	0	0	0	0
8	31	1.786	3	11	14	2	1	3	0	0	0	0	0	0	17	0	17
8	30.5	1.781	3	21	24	4	43	47	0	0	0	0	0	0	71	0	71
8	30	1.776	0	4	4	3	3	6	0	0	0	1	0	1	11	1	11
8	29.5	1.771	0	9	9	4	3	7	0	0	0	0	0	0	16	0	16
8	29	1.766	6	11	17	1	1	2	0	0	0	0	0	0	19	0	19
8	28.5	1.761	3	3	6	1	0	1	0	0	0	0	0	0	7	0	7
8	28	1.756	8	28	36	0	0	0	0	0	0	0	0	0	36	0	36
8	27.5	1.751	3	10	13	0	0	0	0	0	0	0	0	0	13	0	13
8	27	1.746	2	5	7	0	0	0	0	0	0	0	0	0	7	0	7
8	26.5	1.741	4	20	24	0	0	0	0	0	0	0	0	0	24	0	24
8	26	1.736	0	2	2	0	0	0	0	0	0	0	0	0	2	0	2
8	25.5	1.731	2	12	14	0	0	0	0	0	0	0	0	0	14	0	14
8	25	1.726	0	10	10	0	0	0	0	0	0	0	0	0	10	0	10
8	24.5	1.721	1	15	16	0	0	0	0	0	0	0	0	0	16	0	16
8	24	1.716	0	3	3	0	0	0	0	0	0	0	0	0	3	0	3
8	23.5	1.711	0	8	8	0	0	0	0	0	0	0	0	0	8	0	8
8	23	1.706	2	4	6	0	0	0	0	0	0	0	0	0	6	0	6
8	22.5	1.701	0	3	3	0	0	0	0	0	0	0	0	0	3	0	3
8	22	1.696	4	2	6	0	0	0	0	0	0	0	0	0	6	0	6
8	21.5	1.691	0	14	14	0	0	0	0	0	0	0	0	0	14	0	14
8	21	1.686	0	0	0	0	0	0	0	0	0	0	0	0	0	0	0
8	20.5	1.681	8	11	19	0	0	0	0	0	0	0	0	0	19	0	19
8	20	1.676	2	2	4	0	0	0	0	0	0	0	0	0	4	0	4
8	19.5	1.671	0	5	5	0	0	0	0	0	0	0	0	0	5	0	5
8	19	1.666	5	15	20	0	0	0	0	0	0	1	0	1	21	1	21
8	18.5	1.661	2	3	5	0	0	0	0	0	0	0	0	0	5	0	5
8	18	1.656	3	21	24	0	0	0	0	0	0	0	0	0	24	0	24
8	17.5	1.651	2	13	15	0	0	0	0	0	0	0	0	0	15	0	15
8	17	1.646	0	5	5	0	0	0	0	0	0	0	0	0	5	0	5
8	16.5	1.641	11	26	37	0	0	0	0	0	0	2	0	2	39	2	39
8	16	1.636	2	7	9	0	0	0	0	0	0	0	0	0	9	0	9
8	15.5	1.631	2	6	8	0	0	0	0	0	0	0	0	0	8	0	8
8	15	1.626	4	14	18	0	0	0	0	0	0	0	0	0	18	0	18
8	14.5	1.621	0	4	4	0	0	0	0	0	0	0	0	0	4	0	4
8	14	1.616	2	12	14	0	0	0	0	0	0	1	0	1	15	1	15
8	13.5	1.611	0	4	4	0	0	0	0	0	0	0	0	0	4	0	4
8	13	1.606	1	3	4	0	0	0	0	0	0	0	0	0	4	0	4
8	12.5	1.601	3	11	14	0	0	0	0	0	0	0	0	0	14	0	14
8	12	1.596	2	6	8	0	0	0	0	0	0	0	0	0	8	0	8
8	11.5	1.591	1	14	15	0	0	0	0	0	0	0	0	0	15	0	15
8	11	1.586	2	19	21	0	0	0	0	0	0	0	0	0	21	0	21
8	10.5	1.581	0	3	3	0	0	0	0	0	0	0	0	0	3	0	3
8	10	1.576	4	17	21	0	0	0	0	0	0	0	0	0	21	0	21
8	9.5	1.571	2	6	8	0	0	0	0	0	0	0	0	0	8	0	8
8	9	1.566	4	8	12	0	0	0	0	0	0	0	0	0	12	0	12
8	8.5	1.561	4	6	10	0	0	0	0	0	0	0	0	0	10	0	10
8	8	1.556	2	9	11	0	0	0	0	0	0	0	0	0	11	0	11
8	7.5	1.551	0	8	8	0	0	0	0	0	0	0	0	0	8	0	8
8	7	1.546	3	3	6	0	0	0	0	0	0	0	0	0	6	0	6
8	6.5	1.541	0	6	6	0	0	0	0	0	0	2	0	2	8	2	8
8	6	1.536	3	4	7	0	0	0	0	0	0	0	0	0	7	0	7
8	5.5	1.531	0	0	0	0	0	0	0	0	0	0	0	0	0	0	0
8	5	1.526	5	3	8	0	0	0	0	0	0	0	0	0	8	0	8
8	4.5	1.521	6	4	10	0	0	0	0	0	0	0	0	0	10	0	10
8	4	1.516	2	5	7	0	0	0	0	0	0	0	0	0	7	0	7
8	3.5	1.511	6	6	12	0	0	0	0	0	0	0	0	0	12	0	12
8	3	1.506	0	0	0	0	0	0	0	0	0	0	0	0	0	0	0
8	2.5	1.501	2	6	8	0	0	0	0	0	0	0	0	0	8	0	8
8	2	1.496	4	1	5	0	0	0	0	0	0	0	0	0	5	0	5
8	1.5	1.491	2	4	6	0	0	0	0	0	0	0	0	0	6	0	6
8	1	1.486	3	4	7	0	0	0	0	0	0	0	0	0	7	0	7
8	0.5	1.481	1	2	3	0	0	0	0	0	0	0	0	0	3	0	3
8	0	1.476	0	2	2	0	0	0	0	0	0	0	0	0	2	0	2
Core9	43	1.471	0	0	0	0	0	0	0	0	0	0	0	0	0	0	0
9	42.5	1.466	0	0	0	0	0	0	0	0	0	0	0	0	0	0	0
9	42	1.461	0	1	1	0	0	0	0	0	0	0	0	0	1	0	1
9	41.5	1.456	0	4	4	0	0	0	0	0	0	0	0	0	4	0	4
9	41	1.451	1	3	4	0	0	0	0	0	0	0	0	0	4	0	4
9	40.5	1.446	0	3	3	0	0	0	0	0	0	0	0	0	3	0	3
9	40	1.441	0	5	5	0	0	0	0	0	0	0	0	0	5	0	5
9	39.5	1.436	0	5	5	0	0	0	0	0	0	0	0	0	5	0	5
9	39	1.431	2	4	6	0	0	0	0	0	0	0	0	0	6	0	6
9	38.5	1.426	2	6	8	0	0	0	0	0	0	0	0	0	8	0	8
9	38	1.421	1	4	5	0	0	0	0	0	0	0	0	0	5	0	5
9	37.5	1.416	2	3	5	0	0	0	0	0	0	1	0	1	6	1	6
9	37	1.411	0	2	2	0	0	0	0	0	0	0	0	0	2	0	2
9	36.5	1.406	0	4	4	0	0	0	0	0	0	0	0	0	4	0	4
9	36	1.401	0	0	0	0	0	0	0	0	0	0	0	0	0	0	0
9	35.5	1.396	0	2	2	0	0	0	0	0	0	0	0	0	2	0	2
9	35	1.391	1	1	2	0	0	0	0	0	0	0	0	0	2	0	2
9	34.5	1.386	2	2	4	0	0	0	0	0	0	0	0	0	4	0	4
9	34	1.381	0	8	8	0	0	0	0	0	0	0	0	0	8	0	8
9	33.5	1.376	0	0	0	0	0	0	0	0	0	1	0	1	1	1	1
9	33	1.371	0	2	2	0	0	0	0	0	0	0	0	0	2	0	2
9	32.5	1.366	0	2	2	0	0	0	0	0	0	1	0	1	3	1	3
9	32	1.361	4	7	11	0	0	0	0	0	0	0	0	0	11	0	11
9	31.5	1.356	2	2	4	0	0	0	0	0	0	0	0	0	4	0	4
9	31	1.351	3	2	5	0	0	0	0	0	0	2	0	2	7	2	7
9	30.5	1.346	1	2	3	0	0	0	0	0	0	0	0	0	3	0	3
9	30	1.341	2	3	5	0	0	0	0	0	0	0	0	0	5	0	5
9	29.5	1.336	4	2	6	0	0	0	0	0	0	0	0	0	6	0	6
9	29	1.331	3	4	7	0	0	0	0	0	0	0	0	0	7	0	7
9	28.5	1.326	2	1	3	0	0	0	0	0	0	0	0	0	3	0	3
9	28	1.321	1	0	1	0	0	0	0	0	0	0	0	0	1	0	1
9	27.5	1.316	0	1	1	0	0	0	0	0	0	0	0	0	1	0	1
9	27	1.311	0	0	0	0	0	0	0	0	0	0	0	0	0	0	0
9	26.5	1.306	2	4	6	0	0	0	0	0	0	0	0	0	6	0	6
9	26	1.301	0	1	1	0	0	0	0	0	0	0	0	0	1	0	1
9	25.5	1.296	2	2	4	0	0	0	0	0	0	0	0	0	4	0	4
9	25	1.291	1	2	3	0	0	0	0	0	0	0	0	0	3	0	3
9	24.5	1.286	0	5	5	0	0	0	0	0	0	0	0	0	5	0	5
9	24	1.281	0	2	2	0	0	0	0	0	0	0	0	0	2	0	2
9	23.5	1.276	2	1	3	0	0	0	0	0	0	0	0	0	3	0	3
9	23	1.271	0	0	0	0	0	0	0	0	0	0	0	0	0	0	0
9	22.5	1.266	0	5	5	0	0	0	0	0	0	0	0	0	5	0	5
9	22	1.261	1	0	1	0	0	0	0	0	0	0	0	0	1	0	1
9	21.5	1.256	1	0	1	0	0	0	0	0	0	0	0	0	1	0	1
9	21	1.251	0	1	1	0	0	0	0	0	0	0	0	0	1	0	1
9	20.5	1.246	3	3	6	0	0	0	0	0	0	0	0	0	6	0	6
9	20	1.241	0	0	0	0	0	0	0	0	0	0	0	0	0	0	0
9	19.5	1.236	1	4	5	0	0	0	0	0	0	0	0	0	5	0	5
9	19	1.231	0	0	0	0	0	0	0	0	0	0	0	0	0	0	0
9	18.5	1.226	4	0	4	0	0	0	0	0	0	1	0	1	5	1	5
9	18	1.221	0	5	5	0	0	0	0	0	0	0	0	0	5	0	5
9	17.5	1.216	0	2	2	0	0	0	0	0	0	0	0	0	2	0	2
9	17	1.211	2	1	3	0	0	0	0	0	0	0	0	0	3	0	3
9	16.5	1.206	0	0	0	0	0	0	0	0	0	1	0	1	1	1	1
9	16	1.201	3	2	5	0	0	0	0	0	0	0	0	0	5	0	5
9	15.5	1.196	0	1	1	0	0	0	0	0	0	0	0	0	1	0	1
9	15	1.191	0	1	1	0	0	0	0	0	0	0	0	0	1	0	1
9	14.5	1.186	0	0	0	0	0	0	0	0	0	0	0	0	0	0	0
9	14	1.181	0	0	0	0	0	0	0	0	0	0	0	0	0	0	0
9	13.5	1.176	1	2	3	0	0	0	0	0	0	0	0	0	3	0	3
9	13	1.171	0	0	0	0	0	0	0	0	0	0	0	0	0	0	0
9	12.5	1.166	1	1	2	0	0	0	0	0	0	0	0	0	2	0	2
9	12	1.161	0	0	0	0	0	0	0	0	0	0	0	0	0	0	0
9	11.5	1.156	1	0	1	0	0	0	0	0	0	0	0	0	1	0	1
9	11	1.151	0	0	0	0	0	0	0	0	0	0	0	0	0	0	0
9	10.5	1.146	0	2	2	0	0	0	0	0	0	0	0	0	2	0	2
9	10	1.141	0	0	0	0	0	0	0	0	0	0	0	0	0	0	0
9	9.5	1.136	1	1	2	0	0	0	0	0	0	0	0	0	2	0	2
9	9	1.131	0	0	0	0	0	0	0	0	0	0	0	0	0	0	0
9	8.5	1.126	0	0	0	0	0	0	0	0	0	0	0	0	0	0	0
9	8	1.121	0	0	0	0	0	0	0	0	0	0	0	0	0	0	0
9	7.5	1.116	2	0	2	0	0	0	0	0	0	0	0	0	2	0	2
9	7	1.111	0	2	2	0	0	0	0	0	0	0	0	0	2	0	2
9	6.5	1.106	2	0	2	0	0	0	0	0	0	0	0	0	2	0	2
9	6	1.101	2	1	3	0	0	0	0	0	0	0	0	0	3	0	3
9	5.5	1.096	1	1	2	0	0	0	0	0	0	0	0	0	2	0	2
9	5	1.091	0	2	2	0	0	0	0	0	0	0	0	0	2	0	2
9	4.5	1.086	1	0	1	0	0	0	0	0	0	0	0	0	1	0	1
9	4	1.081	2	0	2	0	0	0	0	0	0	0	0	0	2	0	2
9	3.5	1.076	0	0	0	0	0	0	0	0	0	0	0	0	0	0	0
9	3	1.071	2	1	3	0	0	0	0	0	0	0	0	0	3	0	3
9	2.5	1.066	2	4	6	0	0	0	0	0	0	0	0	0	6	0	6
9	2	1.061	0	0	0	0	0	0	0	0	0	0	0	0	0	0	0
9	1.5	1.056	1	0	1	0	0	0	0	0	0	0	0	0	1	0	1
9	1	1.051	0	0	0	0	0	0	0	0	0	0	0	0	0	0	0
9	0.5	1.046	0	0	0	0	0	0	0	0	0	0	0	0	0	0	0
9	0	1.041	0	0	0	0	0	0	0	0	0	0	0	0	0	0	0
		total n°	1347	6160	7503	1082	5373	6453	119	525	643	88	4	92	14691	1630	16271
