# Supplementary material for: Sub-Decadal Resolution in Sediments of Late Miocene Lake Pannon Reveals Speciation of Cyprideis (Crustacea, Ostracoda)
Source: PLoS One. 2015 Apr 22;10(4):e0109360. doi: 10.1371/journal.pone.0109360 (PMC4406499; doi:10.1371/journal.pone.0109360)
Supplement: S2 Table — (XLSX) [file pone.0109360.s002.xlsx]

## Sheet: length-height_all
genus	species	stage	length	height	L/H ratio	sex	valve	core	sample
Cyprideis	mataschensis	adult	874	494	1.76923	f	r	10	35.5
Cyprideis	mataschensis	adult	907	502	1.80677	f	r	10	35
Cyprideis	mataschensis	adult	925	542	1.70664	f	l	10	35
Cyprideis	mataschensis	adult	891	490	1.81837	f	r	10	33.5
Cyprideis	mataschensis	adult	895	515	1.73786	f	r	10	33.5
Cyprideis	mataschensis	adult	897	489	1.83436	f	r	10	32.5
Cyprideis	mataschensis	adult	939	515	1.8233	f	l	10	32
Cyprideis	mataschensis	adult	936	512	1.82812	f	r	10	31.5
Cyprideis	mataschensis	adult	929	525	1.76952	f	l	10	31
Cyprideis	mataschensis	adult	936	547	1.71115	f	l	10	30.5
Cyprideis	mataschensis	adult	929	521	1.78311	f	l	10	30.5
Cyprideis	mataschensis	adult	913	502	1.81873	f	r	10	30.5
Cyprideis	mataschensis	adult	874	476	1.83613	f	r	10	30.5
Cyprideis	mataschensis	adult	946	528	1.79167	f	l	10	29
Cyprideis	mataschensis	adult	874	489	1.78732	f	r	10	28
Cyprideis	mataschensis	adult	932	531	1.75518	f	l	10	23.5
Cyprideis	mataschensis	adult	900	518	1.73745	f	l	10	23
Cyprideis	mataschensis	adult	910	496	1.83468	f	r	10	23
Cyprideis	mataschensis	adult	871	486	1.79218	f	r	10	23
Cyprideis	mataschensis	adult	894	499	1.79158	f	r	10	22
Cyprideis	mataschensis	adult	894	508	1.75984	f	l	10	22
Cyprideis	mataschensis	adult	913	502	1.81873	f	r	10	21.5
Cyprideis	?mataschensis	adult	951	534	1.7809	f	l	10	21.5
Cyprideis	?mataschensis	adult	929	528	1.75947	f	l	10	19
Cyprideis	mataschensis	adult	904	499	1.81162	f	r	10	19
Cyprideis	mataschensis	adult	935	537	1.74115	f	l	10	18.5
Cyprideis	mataschensis	adult	880	482	1.82573	f	r	10	18.5
Cyprideis	mataschensis	adult	896	505	1.77426	f	r	10	18
Cyprideis	mataschensis	adult	927	524	1.76908	f	l	10	17.5
Cyprideis	?mataschensis	adult	945	527	1.79317	f	l	10	17
Cyprideis	mataschensis	adult	906	501	1.80838	f	r	10	17
Cyprideis	mataschensis	adult	879	504	1.74405	f	l	10	13
Cyprideis	mataschensis	adult	846	473	1.78858	f	r	10	13
Cyprideis	mataschensis	adult	898	497	1.80684	f	r	10	9.5
Cyprideis	mataschensis	adult	922	527	1.74953	f	l	10	9.5
Cyprideis	mataschensis	adult	873	491	1.778	f	r	10	9
Cyprideis	mataschensis	adult	903	519	1.73988	f	l	10	9
Cyprideis	?mataschensis	adult	886	491	1.80448	f	l	10	7.5
Cyprideis	mataschensis	adult	851	501	1.6986	f	r	10	5.5
Cyprideis	mataschensis	adult	881	532	1.65602	f	l	10	5.5
Cyprideis	?mataschensis	adult	937	542	1.72878	f	l	10	5
Cyprideis	mataschensis	adult	896	498	1.7992	f	r	10	5
Cyprideis	mataschensis	adult	921	532	1.7312	f	l	10	2
Cyprideis	mataschensis	adult	910	506	1.79842	f	l	10	2
Cyprideis	mataschensis	adult	891	483	1.84472	f	l	6	48.5
Cyprideis	mataschensis	adult	917	529	1.73346	f	l	6	48.5
Cyprideis	kapfensteinensis A	adult	1069	621	1.72142	f	l	6	47.5
Cyprideis	kapfensteinensis A	adult	1085	605	1.79339	f	l	6	47.5
Cyprideis	kapfensteinensis A	adult	1078	608	1.77303	f	l	6	47.5
Cyprideis	kapfensteinensis A	adult	1080	608	1.77632	f	l	6	47.5
Cyprideis	kapfensteinensis B	adult	1076	610	1.76393	f	l	6	47.5
Cyprideis	kapfensteinensis A	adult	1067	638	1.67241	f	l	6	47.5
Cyprideis	mataschensis	adult	971	540	1.79815	f	l	6	47.5
Cyprideis	kapfensteinensis A	adult	1024	579	1.76857	f	r	6	47.5
Cyprideis	mataschensis	adult	928	540	1.71852	f	l	6	47.5
Cyprideis	mataschensis	adult	937	510	1.83725	f	r	6	47.5
Cyprideis	kapfensteinensis A	adult	1045	575	1.81739	f	r	6	47.5
Cyprideis	mataschensis	adult	867	483	1.79503	f	r	6	47.5
Cyprideis	kapfensteinensis A	adult	1056	579	1.82383	f	r	6	47.5
Cyprideis	kapfensteinensis B	adult	1037	568	1.8257	f	r	6	47.5
Cyprideis	mataschensis	adult	899	523	1.71893	f	l	6	47.5
Cyprideis	mataschensis	adult	904	501	1.80439	f	r	6	47.5
Cyprideis	mataschensis	adult	915	503	1.81909	f	r	6	47.5
Cyprideis	mataschensis	adult	923	514	1.79572	f	l	6	47.5
Cyprideis	mataschensis	adult	926	512	1.80859	f	r	6	47.5
Cyprideis	kapfensteinensis B	adult	1035	599	1.72788	f	r	6	47.5
Cyprideis	kapfensteinensis A	adult	1039	586	1.77304	f	l	6	46.5
Cyprideis	kapfensteinensis A	adult	1015	586	1.73208	f	l	6	46.5
Cyprideis	kapfensteinensis A	adult	1017	555	1.83243	f	r	6	46.5
Cyprideis	kapfensteinensis A	adult	1015	549	1.84882	f	r	6	46.5
Cyprideis	kapfensteinensis A	adult	1053	585	1.8	f	r	6	45.5
Cyprideis	mataschensis	adult	909	503	1.80716	f	r	6	45.5
Cyprideis	mataschensis	adult	935	540	1.73148	f	l	6	45.5
Cyprideis	kapfensteinensis A	adult	1027	562	1.8274	f	r	6	45.5
Cyprideis	pannonica	adult	768	414	1.85507	f	r	6	44.5
Cyprideis	kapfensteinensis A	adult	1071	609	1.75862	f	l	6	44.5
Cyprideis	mataschensis	adult	888	498	1.78313	f	r	6	44.5
Cyprideis	kapfensteinensis A	adult	1055	602	1.75249	f	l	6	44.5
Cyprideis	mataschensis	adult	940	529	1.77694	f	l	6	44.5
Cyprideis	mataschensis	adult	902	500	1.804	f	r	6	44.5
Cyprideis	mataschensis	adult	923	536	1.72201	f	l	6	44.5
Cyprideis	pannonica	adult	792	437	1.81236	f	l	6	44.5
Cyprideis	mataschensis	adult	919	503	1.82704	f	r	6	44.5
Cyprideis	mataschensis	adult	916	536	1.70896	f	l	6	44.5
Cyprideis	mataschensis	adult	898	500	1.796	f	r	6	44.5
Cyprideis	mataschensis	adult	921	538	1.7119	f	l	6	44.5
Cyprideis	kapfensteinensis A	adult	1043	566	1.84276	f	l	6	44.5
Cyprideis	kapfensteinensis A	adult	1048	573	1.82897	f	r	6	44.5
Cyprideis	mataschensis	adult	930	536	1.73507	f	l	6	43.5
Cyprideis	kapfensteinensis A	adult	1032	578	1.78547	f	r	6	43.5
Cyprideis	kapfensteinensis A	adult	1060	580	1.82759	f	l	6	43.5
Cyprideis	kapfensteinensis A	adult	1057	606	1.74422	f	l	6	43.5
Cyprideis	mataschensis	adult	902	500	1.804	f	r	6	43.5
Cyprideis	kapfensteinensis B	adult	952	578	1.64706	f	l	6	43.5
Cyprideis	kapfensteinensis A	adult	1041	604	1.72351	f	l	6	40.5
Cyprideis	kapfensteinensis A	adult	1034	569	1.81722	f	r	6	40.5
Cyprideis	kapfensteinensis A	adult	1074	611	1.75777	f	l	6	40.5
Cyprideis	mataschensis	adult	963	550	1.75091	f	l	6	40.5
Cyprideis	kapfensteinensis B	adult	987	552	1.78804	f	r	6	40.5
Cyprideis	kapfensteinensis A	adult	1027	559	1.83721	f	l	6	40.5
Cyprideis	kapfensteinensis A	adult	1039	573	1.81326	f	r	6	40.5
Cyprideis	kapfensteinensis A	adult	1048	594	1.76431	f	l	6	40.5
Cyprideis	mataschensis	adult	895	491	1.82281	f	r	6	40.5
Cyprideis	mataschensis	adult	928	508	1.82677	f	r	6	40.5
Cyprideis	kapfensteinensis A	adult	1020	559	1.82469	f	r	6	40.5
Cyprideis	mataschensis	adult	921	531	1.73446	f	l	6	39.5
Cyprideis	mataschensis	adult	933	545	1.71193	f	l	6	39.5
Cyprideis	kapfensteinensis A	adult	1046	573	1.82548	f	r	6	39.5
Cyprideis	mataschensis	adult	905	510	1.77451	f	r	6	39.5
Cyprideis	mataschensis	adult	876	486	1.80247	f	r	6	39.5
Cyprideis	mataschensis	adult	930	543	1.71271	f	l	6	39.5
Cyprideis	mataschensis	adult	907	500	1.814	f	r	6	39.5
Cyprideis	mataschensis	adult	909	500	1.818	f	r	6	39.5
Cyprideis	mataschensis	adult	907	501	1.81038	f	r	6	39.5
Cyprideis	kapfensteinensis A	adult	1023	543	1.88398	f	r	6	38.5
Cyprideis	kapfensteinensis A	adult	1054	584	1.80479	f	l	6	38.5
Cyprideis	mataschensis	adult	925	525	1.7619	f	l	6	38.5
Cyprideis	mataschensis	adult	952	542	1.75646	f	l	6	38.5
Cyprideis	kapfensteinensis A	adult	1041	550	1.89273	f	r	6	38.5
Cyprideis	mataschensis	adult	911	531	1.71563	f	l	6	38.5
Cyprideis	mataschensis	adult	929	519	1.78998	f	l	6	38.5
Cyprideis	mataschensis	adult	925	507	1.82446	f	r	6	38.5
Cyprideis	mataschensis	adult	885	494	1.7915	f	r	6	38
Cyprideis	kapfensteinensis A	adult	1037	560	1.85179	f	r	6	38
Cyprideis	mataschensis	adult	928	537	1.72812	f	l	6	38
Cyprideis	mataschensis	adult	919	527	1.74383	f	l	6	38
Cyprideis	kapfensteinensis B	adult	1050	615	1.70732	f	l	6	38
Cyprideis	kapfensteinensis A	adult	1067	599	1.7813	f	l	6	38
Cyprideis	kapfensteinensis A	adult	1054	584	1.80479	f	l	6	38
Cyprideis	kapfensteinensis A	adult	1056	612	1.72549	f	l	6	38
Cyprideis	kapfensteinensis A	adult	1030	560	1.83929	f	r	6	38
Cyprideis	kapfensteinensis B	adult	1006	570	1.76491	f	r	6	38
Cyprideis	mataschensis	adult	926	529	1.75047	f	l	6	37.5
Cyprideis	kapfensteinensis B	adult	1085	631	1.71949	f	l	6	37.5
Cyprideis	mataschensis	adult	954	548	1.74088	f	l	6	37.5
Cyprideis	mataschensis	adult	923	513	1.79922	f	r	6	37.5
Cyprideis	kapfensteinensis B	adult	1054	632	1.66772	f	l	6	37.5
Cyprideis	mataschensis	adult	881	494	1.7834	f	r	6	37.5
Cyprideis	kapfensteinensis A	adult	1052	607	1.73311	f	l	6	37.5
Cyprideis	kapfensteinensis B	adult	1000	570	1.75439	f	r	6	37.5
Cyprideis	kapfensteinensis B	adult	1045	592	1.7652	f	r	6	37.5
Cyprideis	kapfensteinensis B	adult	1018	582	1.74914	f	r	6	37.5
Cyprideis	kapfensteinensis B	adult	1041	583	1.78559	f	r	6	37
Cyprideis	kapfensteinensis A	adult	1019	547	1.86289	f	r	6	36.5
Cyprideis	mataschensis	adult	901	508	1.77362	f	r	6	36.5
Cyprideis	mataschensis	adult	922	551	1.67332	f	l	6	36.5
Cyprideis	mataschensis	adult	899	503	1.78728	f	r	6	36.5
Cyprideis	kapfensteinensis A	adult	1006	552	1.82246	f	r	6	36.5
Cyprideis	mataschensis	adult	951	552	1.72283	f	l	6	36.5
Cyprideis	kapfensteinensis A	adult	1043	586	1.77986	f	l	6	36.5
Cyprideis	mataschensis	adult	898	505	1.77822	f	r	6	36
Cyprideis	mataschensis	adult	920	536	1.71642	f	l	6	36
Cyprideis	mataschensis	adult	926	535	1.73084	f	l	6	36
Cyprideis	mataschensis	adult	898	489	1.8364	f	r	6	36
Cyprideis	mataschensis	adult	924	524	1.76336	f	l	6	36
Cyprideis	mataschensis	adult	905	520	1.74038	f	l	6	36
Cyprideis	mataschensis	adult	881	479	1.83925	f	r	6	36
Cyprideis	kapfensteinensis B	adult	1096	646	1.69659	f	l	6	35.5
Cyprideis	kapfensteinensis A	adult	1019	559	1.8229	f	r	6	35.5
Cyprideis	mataschensis	adult	909	525	1.73143	f	l	6	35.5
Cyprideis	mataschensis	adult	872	490	1.77959	f	r	6	35.5
Cyprideis	mataschensis	adult	871	497	1.75252	f	r	6	35
Cyprideis	kapfensteinensis A	adult	1027	599	1.71452	f	l	6	35
Cyprideis	kapfensteinensis A	adult	1000	560	1.78571	f	r	6	35
Cyprideis	mataschensis	adult	901	539	1.67161	f	l	6	35
Cyprideis	mataschensis	adult	941	555	1.6955	f	l	6	35
Cyprideis	kapfensteinensis B	adult	1001	568	1.76232	f	r	6	35
Cyprideis	kapfensteinensis B	adult	1041	582	1.78866	f	r	6	34.5
Cyprideis	kapfensteinensis B	adult	1047	610	1.71639	f	l	6	34.5
Cyprideis	kapfensteinensis A	adult	1020	561	1.81818	f	r	6	34.5
Cyprideis	kapfensteinensis B	adult	1023	564	1.81383	f	r	6	34.5
Cyprideis	mataschensis	adult	928	540	1.71852	f	l	6	34.5
Cyprideis	kapfensteinensis B	adult	1075	596	1.80369	f	r	6	34.5
Cyprideis	kapfensteinensis B	adult	993	565	1.75752	f	r	6	34.5
Cyprideis	mataschensis	adult	899	507	1.77318	f	r	6	34.5
Cyprideis	kapfensteinensis A	adult	1006	554	1.81588	f	r	6	34.5
Cyprideis	kapfensteinensis B	adult	1033	608	1.69901	f	l	6	34.5
Cyprideis	kapfensteinensis B	adult	1096	629	1.74245	f	l	6	34.5
Cyprideis	kapfensteinensis A	adult	1030	560	1.83929	f	r	6	34.5
Cyprideis	kapfensteinensis B	adult	984	570	1.72632	f	r	6	34.5
Cyprideis	kapfensteinensis A	adult	1066	598	1.78261	f	l	6	34.5
Cyprideis	kapfensteinensis A	adult	1088	617	1.76337	f	l	6	34
Cyprideis	kapfensteinensis A	adult	1023	556	1.83993	f	r	6	34
Cyprideis	kapfensteinensis A	adult	1058	606	1.74587	f	l	6	33.5
Cyprideis	kapfensteinensis A	adult	1037	596	1.73993	f	l	6	33.5
Cyprideis	kapfensteinensis A	adult	1075	607	1.771	f	l	6	33.5
Cyprideis	kapfensteinensis A	adult	1008	564	1.78723	f	r	6	33.5
Cyprideis	kapfensteinensis A	adult	1025	574	1.78571	f	r	6	33.5
Cyprideis	kapfensteinensis A	adult	1053	578	1.8218	f	r	6	33.5
Cyprideis	kapfensteinensis A	adult	1021	571	1.78809	f	r	6	33.5
Cyprideis	kapfensteinensis A	adult	1051	603	1.74295	f	l	6	33.5
Cyprideis	kapfensteinensis A	adult	1031	586	1.75939	f	l	6	33
Cyprideis	kapfensteinensis A	adult	993	555	1.78919	f	r	6	33
Cyprideis	mataschensis	adult	871	484	1.79959	f	r	6	33
Cyprideis	kapfensteinensis A	adult	1091	604	1.80629	f	l	6	33
Cyprideis	kapfensteinensis A	adult	1025	558	1.83692	f	r	6	32.5
Cyprideis	mataschensis	adult	881	485	1.81649	f	r	6	32.5
Cyprideis	kapfensteinensis A	adult	1065	601	1.77205	f	l	6	32.5
Cyprideis	kapfensteinensis A	adult	1047	600	1.745	f	l	6	32
Cyprideis	kapfensteinensis A	adult	1011	561	1.80214	f	r	6	32
Cyprideis	kapfensteinensis A	adult	1029	588	1.75	f	r	6	31.5
Cyprideis	kapfensteinensis A	adult	1054	622	1.69453	f	l	6	31.5
Cyprideis	mataschensis	adult	937	531	1.7646	f	l	6	31.5
Cyprideis	mataschensis	adult	916	532	1.7218	f	r	6	31.5
Cyprideis	mataschensis	adult	904	498	1.81526	f	r	6	31.5
Cyprideis	mataschensis	adult	884	488	1.81148	f	r	6	31.5
Cyprideis	kapfensteinensis A	adult	1046	546	1.91575	f	r	6	31
Cyprideis	mataschensis	adult	933	538	1.7342	f	l	6	31
Cyprideis	mataschensis	adult	968	562	1.72242	f	l	6	31
Cyprideis	mataschensis	adult	943	533	1.76923	f	r	6	31
Cyprideis	mataschensis	adult	898	517	1.73694	f	l	6	30.5
Cyprideis	mataschensis	adult	926	513	1.80507	f	l	6	30.5
Cyprideis	mataschensis	adult	875	480	1.82292	f	r	6	30.5
Cyprideis	mataschensis	adult	963	556	1.73201	f	l	6	30.5
Cyprideis	mataschensis	adult	935	541	1.72828	f	l	6	30.5
Cyprideis	pannonica	adult	858	463	1.85313	f	l	6	30.5
Cyprideis	pannonica	adult	825	438	1.88356	f	r	6	30.5
Cyprideis	kapfensteinensis A	adult	1040	585	1.77778	f	l	6	30.5
Cyprideis	mataschensis	adult	912	515	1.77087	f	r	6	30.5
Cyprideis	kapfensteinensis A	adult	1083	599	1.80801	f	l	6	30
Cyprideis	kapfensteinensis A	adult	1044	566	1.84452	f	r	6	30
Cyprideis	mataschensis	adult	928	500	1.856	f	l	6	30
Cyprideis	kapfensteinensis A	adult	1023	558	1.83333	f	r	6	30
Cyprideis	kapfensteinensis A	adult	1058	593	1.78415	f	l	6	30
Cyprideis	kapfensteinensis A	adult	1085	618	1.75566	f	l	6	29.5
Cyprideis	kapfensteinensis A	adult	1058	576	1.83681	f	r	6	29.5
Cyprideis	kapfensteinensis A	adult	1046	583	1.79417	f	l	6	29
Cyprideis	kapfensteinensis A	adult	1073	613	1.75041	f	l	6	29
Cyprideis	kapfensteinensis A	adult	1015	556	1.82554	f	r	6	29
Cyprideis	kapfensteinensis A	adult	1035	568	1.82218	f	r	6	29
Cyprideis	kapfensteinensis A	adult	1056	573	1.84293	f	r	6	28.5
Cyprideis	mataschensis	adult	968	555	1.74414	f	l	6	28.5
Cyprideis	kapfensteinensis A	adult	1091	606	1.80033	f	l	6	28.5
Cyprideis	mataschensis	adult	950	520	1.82692	f	r	6	28.5
Cyprideis	kapfensteinensis A	adult	1001	549	1.82332	f	r	6	28.5
Cyprideis	kapfensteinensis A	adult	1052	573	1.83595	f	r	6	28.5
Cyprideis	kapfensteinensis A	adult	1093	615	1.77724	f	l	6	28
Cyprideis	kapfensteinensis A	adult	1083	606	1.78713	f	l	6	28
Cyprideis	kapfensteinensis B	adult	1015	567	1.79012	f	r	6	28
Cyprideis	mataschensis	adult	884	489	1.80777	f	r	6	28
Cyprideis	mataschensis	adult	902	528	1.70833	f	l	6	28
Cyprideis	mataschensis	adult	880	487	1.80698	f	r	6	28
Cyprideis	kapfensteinensis B	adult	1077	633	1.70142	f	l	6	28
Cyprideis	mataschensis	adult	898	510	1.76078	f	r	6	28
Cyprideis	kapfensteinensis A	adult	1112	610	1.82295	f	l	6	28
Cyprideis	kapfensteinensis A	adult	1040	590	1.76271	f	l	6	28
Cyprideis	kapfensteinensis A	adult	1081	578	1.87024	f	r	6	28
Cyprideis	mataschensis	adult	943	549	1.71767	f	l	6	27.5
Cyprideis	mataschensis	adult	906	497	1.82294	f	r	6	27.5
Cyprideis	mataschensis	adult	910	526	1.73004	f	l	6	27.5
Cyprideis	kapfensteinensis A	adult	1095	617	1.77472	f	l	6	27.5
Cyprideis	mataschensis	adult	915	518	1.76641	f	r	6	27.5
Cyprideis	mataschensis	adult	904	491	1.84114	f	r	6	27.5
Cyprideis	kapfensteinensis A	adult	1069	592	1.80574	f	r	6	27.5
Cyprideis	kapfensteinensis A	adult	1089	631	1.72583	f	l	6	27.5
Cyprideis	mataschensis	adult	941	532	1.7688	f	l	6	27.5
Cyprideis	mataschensis	adult	888	497	1.78672	f	r	6	27.5
Cyprideis	mataschensis	adult	950	543	1.74954	f	l	6	27.5
Cyprideis	kapfensteinensis A	adult	1042	575	1.81217	f	r	6	27.5
Cyprideis	kapfensteinensis A	adult	1104	621	1.77778	f	l	6	27.5
Cyprideis	mataschensis	adult	928	539	1.72171	f	l	6	27
Cyprideis	kapfensteinensis A	adult	996	554	1.79783	f	r	6	27
Cyprideis	kapfensteinensis B	adult	1000	578	1.7301	f	r	6	27
Cyprideis	kapfensteinensis A	adult	1025	554	1.85018	f	r	6	27
Cyprideis	kapfensteinensis A	adult	996	568	1.75352	f	r	6	27
Cyprideis	mataschensis	adult	918	508	1.80709	f	r	6	27
Cyprideis	kapfensteinensis A	adult	1079	607	1.77759	f	l	6	27
Cyprideis	kapfensteinensis A	adult	1044	624	1.67308	f	l	6	27
Cyprideis	mataschensis	adult	898	521	1.72361	f	l	6	27
Cyprideis	mataschensis	adult	972	562	1.72954	f	l	6	27
Cyprideis	kapfensteinensis A	adult	1019	554	1.83935	f	r	6	27
Cyprideis	kapfensteinensis A	adult	1048	587	1.78535	f	l	6	27
Cyprideis	kapfensteinensis A	adult	1046	591	1.76988	f	l	6	27
Cyprideis	mataschensis	adult	904	488	1.85246	f	r	6	27
Cyprideis	kapfensteinensis B	adult	1035	611	1.69394	f	l	6	27
Cyprideis	kapfensteinensis A	adult	1052	601	1.75042	f	l	6	27
Cyprideis	kapfensteinensis A	adult	1054	581	1.81411	f	r	6	27
Cyprideis	kapfensteinensis A	adult	1011	587	1.72232	f	l	6	27
Cyprideis	kapfensteinensis A	adult	1068	605	1.76529	f	l	6	27
Cyprideis	kapfensteinensis A	adult	1066	611	1.74468	f	l	6	27
Cyprideis	mataschensis	adult	902	492	1.83333	f	r	6	26.5
Cyprideis	kapfensteinensis A	adult	1054	607	1.73641	f	l	6	26.5
Cyprideis	mataschensis	adult	871	488	1.78484	f	r	6	26.5
Cyprideis	kapfensteinensis A	adult	1070	626	1.70927	f	l	6	26.5
Cyprideis	kapfensteinensis A	adult	1046	578	1.80969	f	r	6	26.5
Cyprideis	kapfensteinensis A	adult	1040	558	1.8638	f	r	6	26.5
Cyprideis	kapfensteinensis A	adult	1033	564	1.83156	f	r	6	26.5
Cyprideis	kapfensteinensis B	adult	1044	593	1.76054	f	r	6	26.5
Cyprideis	kapfensteinensis A	adult	1031	574	1.79617	f	r	6	26.5
Cyprideis	kapfensteinensis A	adult	1093	601	1.81864	f	l	6	26
Cyprideis	kapfensteinensis A	adult	1058	564	1.87589	f	r	6	26
Cyprideis	kapfensteinensis A	adult	1073	603	1.77944	f	l	6	26
Cyprideis	kapfensteinensis A	adult	1035	572	1.80944	f	r	6	25.5
Cyprideis	kapfensteinensis A	adult	1054	618	1.7055	f	l	6	25.5
Cyprideis	mataschensis	adult	926	529	1.75047	f	l	6	25.5
Cyprideis	kapfensteinensis A	adult	1089	622	1.7508	f	l	6	25.5
Cyprideis	mataschensis	adult	889	513	1.73294	f	l	6	25.5
Cyprideis	mataschensis	adult	933	539	1.73098	f	l	6	25.5
Cyprideis	kapfensteinensis A	adult	1075	587	1.83135	f	r	6	25.5
Cyprideis	kapfensteinensis A	adult	1035	563	1.83837	f	r	6	25
Cyprideis	kapfensteinensis A	adult	1008	545	1.84954	f	r	6	25
Cyprideis	mataschensis	adult	890	492	1.80894	f	r	6	25
Cyprideis	mataschensis	adult	924	554	1.66787	f	l	6	25
Cyprideis	mataschensis	adult	907	511	1.77495	f	r	6	25
Cyprideis	kapfensteinensis A	adult	1029	580	1.77414	f	l	6	25
Cyprideis	kapfensteinensis A	adult	1027	539	1.90538	f	r	6	25
Cyprideis	kapfensteinensis A	adult	1074	597	1.79899	f	l	6	25
Cyprideis	mataschensis	adult	896	496	1.80645	f	r	6	24.5
Cyprideis	kapfensteinensis A	adult	999	550	1.81636	f	r	6	24.5
Cyprideis	kapfensteinensis A	adult	1035	584	1.77226	f	l	6	24.5
Cyprideis	kapfensteinensis A	adult	969	545	1.77798	f	r	6	24.5
Cyprideis	kapfensteinensis A	adult	999	573	1.74346	f	l	6	24.5
Cyprideis	kapfensteinensis A	adult	1085	618	1.75566	f	l	6	24
Cyprideis	kapfensteinensis A	adult	1010	558	1.81004	f	r	6	24
Cyprideis	kapfensteinensis A	adult	1046	569	1.83831	f	r	6	24
Cyprideis	kapfensteinensis A	adult	1042	586	1.77816	f	l	6	24
Cyprideis	kapfensteinensis A	adult	1037	590	1.75763	f	l	6	23.5
Cyprideis	kapfensteinensis B	adult	1080	633	1.70616	f	l	6	23
Cyprideis	mataschensis	adult	909	524	1.73473	f	l	6	23
Cyprideis	kapfensteinensis B	adult	1035	575	1.8	f	r	6	23
Cyprideis	kapfensteinensis A	adult	1033	599	1.72454	f	l	6	23
Cyprideis	kapfensteinensis A	adult	1016	567	1.79189	f	r	6	23
Cyprideis	kapfensteinensis A	adult	1001	556	1.80036	f	r	6	23
Cyprideis	mataschensis	adult	877	488	1.79713	f	r	6	23
Cyprideis	kapfensteinensis A	adult	1055	595	1.77311	f	l	6	23
Cyprideis	mataschensis	adult	860	490	1.7551	f	l	6	22.5
Cyprideis	kapfensteinensis A	adult	1050	590	1.77966	f	l	6	22.5
Cyprideis	kapfensteinensis A	adult	1000	550	1.81818	f	r	6	22.5
Cyprideis	kapfensteinensis A	adult	1040	590	1.76271	f	l	6	22.5
Cyprideis	kapfensteinensis A	adult	1040	620	1.67742	f	l	6	22.5
Cyprideis	kapfensteinensis A	adult	1010	550	1.83636	f	r	6	22.5
Cyprideis	mataschensis	adult	860	470	1.82979	f	r	6	22
Cyprideis	kapfensteinensis B	adult	1050	630	1.66667	f	l	6	22
Cyprideis	mataschensis	adult	900	520	1.73077	f	l	6	22
Cyprideis	kapfensteinensis A	adult	990	550	1.8	f	r	6	22
Cyprideis	kapfensteinensis A	adult	1010	530	1.90566	f	r	6	22
Cyprideis	kapfensteinensis A	adult	1020	590	1.72881	f	l	6	22
Cyprideis	kapfensteinensis A	adult	1020	560	1.82143	f	r	6	22
Cyprideis	mataschensis	adult	880	480	1.83333	f	r	6	22
Cyprideis	mataschensis	adult	860	480	1.79167	f	r	6	21.5
Cyprideis	mataschensis	adult	900	520	1.73077	f	l	6	21.5
Cyprideis	kapfensteinensis B	adult	986	571	1.7268	f	r	6	21
Cyprideis	kapfensteinensis A	adult	1069	618	1.72977	f	l	6	21
Cyprideis	kapfensteinensis B	adult	1016	583	1.74271	f	r	6	21
Cyprideis	kapfensteinensis B	adult	1051	633	1.66035	f	l	6	21
Cyprideis	kapfensteinensis A	adult	996	583	1.7084	f	l	6	21
Cyprideis	kapfensteinensis A	adult	1049	588	1.78401	f	r	6	21
Cyprideis	kapfensteinensis A	adult	973	546	1.78205	f	r	6	21
Cyprideis	mataschensis	adult	936	533	1.7561	f	l	6	21
Cyprideis	kapfensteinensis B	adult	976	553	1.76492	f	r	6	21
Cyprideis	kapfensteinensis A	adult	983	561	1.75223	f	r	6	20.5
Cyprideis	kapfensteinensis A	adult	1011	558	1.81183	f	r	6	20.5
Cyprideis	kapfensteinensis A	adult	1056	596	1.77181	f	l	6	20.5
Cyprideis	kapfensteinensis A	adult	1013	556	1.82194	f	r	6	20.5
Cyprideis	kapfensteinensis B	adult	1069	621	1.72142	f	l	6	20.5
Cyprideis	kapfensteinensis A	adult	1054	579	1.82038	f	r	6	20.5
Cyprideis	kapfensteinensis A	adult	1079	618	1.74595	f	l	6	20.5
Cyprideis	pannonica	adult	838	450	1.86222	f	l	6	20.5
Cyprideis	kapfensteinensis B	adult	1006	606	1.66007	f	l	6	20.5
Cyprideis	kapfensteinensis B	adult	1023	611	1.6743	f	l	6	20
Cyprideis	kapfensteinensis A	adult	1044	568	1.83803	f	r	6	20
Cyprideis	kapfensteinensis B	adult	988	560	1.76429	f	r	6	20
Cyprideis	mataschensis	adult	911	528	1.72538	f	l	6	20
Cyprideis	kapfensteinensis A	adult	1084	613	1.76835	f	l	6	20
Cyprideis	kapfensteinensis B	adult	1031	583	1.76844	f	r	6	20
Cyprideis	kapfensteinensis B	adult	1069	626	1.70767	f	l	6	20
Cyprideis	kapfensteinensis A	adult	1006	573	1.75567	f	r	6	19.5
Cyprideis	kapfensteinensis A	adult	1054	571	1.84588	f	r	6	19.5
Cyprideis	kapfensteinensis A	adult	1081	618	1.74919	f	l	6	19.5
Cyprideis	mataschensis	adult	891	508	1.75394	f	l	6	19.5
Cyprideis	kapfensteinensis B	adult	1031	616	1.6737	f	l	6	19.5
Cyprideis	mataschensis	adult	898	502	1.78884	f	r	6	19
Cyprideis	mataschensis	adult	926	538	1.72119	f	l	6	19
Cyprideis	kapfensteinensis A	adult	1067	588	1.81463	f	r	6	18.5
Cyprideis	mataschensis	adult	923	508	1.81693	f	r	6	18.5
Cyprideis	kapfensteinensis A	adult	1056	608	1.73684	f	l	6	18.5
Cyprideis	kapfensteinensis A	adult	1091	616	1.7711	f	l	6	18.5
Cyprideis	kapfensteinensis A	adult	1031	571	1.8056	f	r	6	18.5
Cyprideis	mataschensis	adult	953	533	1.78799	f	l	6	18
Cyprideis	kapfensteinensis B	adult	1011	553	1.82821	f	l	6	18
Cyprideis	kapfensteinensis B	adult	1049	631	1.66244	f	l	6	18
Cyprideis	kapfensteinensis B	adult	1016	603	1.68491	f	l	6	17.5
Cyprideis	mataschensis	adult	948	558	1.69892	f	l	6	17.5
Cyprideis	mataschensis	adult	913	518	1.76255	f	r	6	17.5
Cyprideis	kapfensteinensis B	adult	986	568	1.73592	f	r	6	17.5
Cyprideis	mataschensis	adult	931	543	1.71455	f	l	6	17
Cyprideis	kapfensteinensis A	adult	1039	581	1.7883	f	r	6	17
Cyprideis	mataschensis	adult	911	546	1.90293	f	l	6	17
Cyprideis	mataschensis	adult	903	541	1.66913	f	l	6	17
Cyprideis	mataschensis	adult	883	500	1.766	f	r	6	17
Cyprideis	kapfensteinensis A	adult	1036	593	1.74705	f	l	6	17
Cyprideis	kapfensteinensis A	adult	1008	558	1.80645	f	r	6	17
Cyprideis	kapfensteinensis A	adult	1074	623	1.72392	f	l	6	17
Cyprideis	mataschensis	adult	878	505	1.73861	f	r	6	17
Cyprideis	kapfensteinensis A	adult	1081	616	1.75487	f	l	6	17
Cyprideis	mataschensis	adult	916	528	1.73485	f	l	6	17
Cyprideis	mataschensis	adult	898	493	1.8215	f	r	6	17
Cyprideis	kapfensteinensis A	adult	1049	583	1.79931	f	r	6	17
Cyprideis	mataschensis	adult	859	481	1.78586	f	r	6	16.5
Cyprideis	kapfensteinensis A	adult	986	537	1.83613	f	r	6	16.5
Cyprideis	mataschensis	adult	947	530	1.78679	f	r	6	16.5
Cyprideis	kapfensteinensis A	adult	1020	557	1.83124	f	r	6	16.5
Cyprideis	mataschensis	adult	939	532	1.76504	f	l	6	16.5
Cyprideis	kapfensteinensis B	adult	1060	633	1.67457	f	l	6	16.5
Cyprideis	mataschensis	adult	883	520	1.69808	f	l	6	16.5
Cyprideis	mataschensis	adult	908	505	1.79802	f	r	6	16.5
Cyprideis	kapfensteinensis A	adult	1020	569	1.79262	f	l	6	16.5
Cyprideis	kapfensteinensis A	adult	1092	621	1.75845	f	l	6	16.5
Cyprideis	kapfensteinensis B	adult	1028	581	1.76936	f	r	6	16.5
Cyprideis	mataschensis	adult	917	530	1.73019	f	l	6	16
Cyprideis	mataschensis	adult	935	545	1.7156	f	l	6	16
Cyprideis	kapfensteinensis A	adult	1069	586	1.82423	f	r	6	16
Cyprideis	mataschensis	adult	893	493	1.81136	f	r	6	16
Cyprideis	kapfensteinensis B	adult	952	552	1.72464	f	r	6	16
Cyprideis	mataschensis	adult	922	530	1.73962	f	l	6	16
Cyprideis	mataschensis	adult	910	500	1.82	f	r	6	16
Cyprideis	kapfensteinensis A	adult	1098	625	1.7568	f	l	6	16
Cyprideis	mataschensis	adult	898	495	1.81414	f	r	6	16
Cyprideis	kapfensteinensis B	adult	1033	625	1.6528	f	l	6	15.5
Cyprideis	kapfensteinensis B	adult	1035	581	1.78141	f	r	6	15.5
Cyprideis	mataschensis	adult	917	513	1.78752	f	r	6	15.5
Cyprideis	kapfensteinensis A	adult	1011	549	1.84153	f	r	6	15.5
Cyprideis	kapfensteinensis A	adult	1050	596	1.76174	f	l	6	15.5
Cyprideis	mataschensis	adult	935	542	1.72509	f	l	6	15.5
Cyprideis	kapfensteinensis B	adult	993	572	1.73601	f	r	6	15.5
Cyprideis	kapfensteinensis B	adult	1077	630	1.70952	f	l	6	15.5
Cyprideis	kapfensteinensis A	adult	1035	594	1.74242	f	l	6	15.5
Cyprideis	kapfensteinensis A	adult	1020	563	1.81172	f	r	6	15.5
Cyprideis	kapfensteinensis A	adult	1057	603	1.7529	f	l	6	15.5
Cyprideis	kapfensteinensis A	adult	1047	586	1.78669	f	l	6	15.5
Cyprideis	pannonica	adult	825	446	1.84978	f	l	6	15
Cyprideis	mataschensis	adult	924	540	1.71111	f	l	6	15
Cyprideis	kapfensteinensis A	adult	1003	557	1.80072	f	r	6	15
Cyprideis	kapfensteinensis A	adult	1028	594	1.73064	f	l	6	15
Cyprideis	mataschensis	adult	882	520	1.69615	f	l	6	14.5
Cyprideis	kapfensteinensis A	adult	1043	565	1.84602	f	r	6	14.5
Cyprideis	mataschensis	adult	919	530	1.73396	f	l	6	14.5
Cyprideis	mataschensis	adult	911	523	1.74187	f	l	6	14.5
Cyprideis	mataschensis	adult	919	518	1.77413	f	l	6	14.5
Cyprideis	pannonica	adult	810	441	1.83673	f	l	6	14.5
Cyprideis	mataschensis	adult	892	483	1.84679	f	r	6	14.5
Cyprideis	mataschensis	adult	904	510	1.77255	f	r	6	14.5
Cyprideis	kapfensteinensis A	adult	1053	599	1.75793	f	l	6	14.5
Cyprideis	mataschensis	adult	921	545	1.68991	f	l	6	14.5
Cyprideis	kapfensteinensis A	adult	1050	599	1.75292	f	l	6	14.5
Cyprideis	mataschensis	adult	911	508	1.79331	f	r	6	14.5
Cyprideis	kapfensteinensis A	adult	1023	562	1.82028	f	r	6	14.5
Cyprideis	kapfensteinensis A	adult	1043	604	1.72682	f	l	6	14.5
Cyprideis	mataschensis	adult	914	533	1.71482	f	l	6	14
Cyprideis	mataschensis	adult	885	497	1.78068	f	r	6	14
Cyprideis	mataschensis	adult	916	497	1.84306	f	r	6	14
Cyprideis	mataschensis	adult	880	499	1.76353	f	r	6	14
Cyprideis	mataschensis	adult	933	538	1.7342	f	l	6	14
Cyprideis	kapfensteinensis A	adult	965	533	1.81051	f	l	6	14
Cyprideis	kapfensteinensis A	adult	1040	567	1.83422	f	r	6	14
Cyprideis	mataschensis	adult	904	531	1.70245	f	l	6	14
Cyprideis	mataschensis	adult	921	523	1.76099	f	l	6	14
Cyprideis	mataschensis	adult	916	507	1.80671	f	r	6	14
Cyprideis	mataschensis	adult	940	507	1.85404	f	r	6	14
Cyprideis	kapfensteinensis A	adult	967	553	1.74864	f	l	6	13.5
Cyprideis	kapfensteinensis A	adult	1011	606	1.66832	f	l	6	13.5
Cyprideis	mataschensis	adult	940	514	1.82879	f	r	6	13.5
Cyprideis	kapfensteinensis A	adult	1071	606	1.76733	f	l	6	13.5
Cyprideis	mataschensis	adult	952	550	1.73091	f	l	6	13.5
Cyprideis	mataschensis	adult	950	550	1.72727	f	l	6	13.5
Cyprideis	mataschensis	adult	887	485	1.82887	f	r	6	13.5
Cyprideis	kapfensteinensis A	adult	982	570	1.72281	f	r	6	13.5
Cyprideis	kapfensteinensis A	adult	1045	557	1.87612	f	r	6	13.5
Cyprideis	mataschensis	adult	916	528	1.73485	f	r	6	13.5
Cyprideis	mataschensis	adult	952	553	1.72152	f	l	6	13.5
Cyprideis	mataschensis	adult	923	519	1.77842	f	l	6	13.5
Cyprideis	kapfensteinensis A	adult	1052	560	1.87857	f	r	6	13.5
Cyprideis	kapfensteinensis B	adult	1001	582	1.71993	f	l	6	13.5
Cyprideis	mataschensis	adult	911	523	1.74187	f	l	6	13.5
Cyprideis	kapfensteinensis B	adult	955	531	1.79849	f	r	6	13.5
Cyprideis	kapfensteinensis A	adult	1064	601	1.77038	f	l	6	13.5
Cyprideis	kapfensteinensis A	adult	1045	572	1.82692	f	r	6	13.5
Cyprideis	mataschensis	adult	897	492	1.82317	f	r	6	13.5
Cyprideis	mataschensis	adult	928	510	1.81961	f	r	6	13.5
Cyprideis	mataschensis	adult	951	517	1.83946	f	r	6	13.5
Cyprideis	kapfensteinensis B	adult	1040	591	1.75973	f	l	6	13
Cyprideis	kapfensteinensis A	adult	1045	583	1.79245	f	r	6	13
Cyprideis	kapfensteinensis A	adult	1045	572	1.82692	f	r	6	13
Cyprideis	kapfensteinensis A	adult	1079	613	1.7602	f	l	6	13
Cyprideis	kapfensteinensis A	adult	1007	550	1.83091	f	r	6	13
Cyprideis	kapfensteinensis A	adult	1010	566	1.78445	f	r	6	13
Cyprideis	kapfensteinensis A	adult	1045	601	1.73877	f	l	6	13
Cyprideis	kapfensteinensis A	adult	1030	564	1.82624	f	r	6	13
Cyprideis	kapfensteinensis A	adult	977	552	1.76993	f	l	6	13
Cyprideis	mataschensis	adult	923	522	1.7682	f	r	6	13
Cyprideis	mataschensis	adult	937	544	1.72243	f	l	6	13
Cyprideis	kapfensteinensis A	adult	1062	602	1.76412	f	l	6	13
Cyprideis	mataschensis	adult	917	509	1.80157	f	r	6	13
Cyprideis	kapfensteinensis A	adult	1062	586	1.81229	f	l	6	13
Cyprideis	mataschensis	adult	849	475	1.78737	f	r	6	12.5
Cyprideis	kapfensteinensis A	adult	1049	564	1.85993	f	r	6	12.5
Cyprideis	kapfensteinensis A	adult	1037	571	1.81611	f	r	6	12.5
Cyprideis	mataschensis	adult	895	511	1.75147	f	r	6	12.5
Cyprideis	kapfensteinensis B	adult	1084	640	1.69375	f	l	6	12.5
Cyprideis	mataschensis	adult	874	493	1.77282	f	r	6	12.5
Cyprideis	kapfensteinensis A	adult	1052	599	1.75626	f	l	6	12.5
Cyprideis	kapfensteinensis A	adult	1065	620	1.71774	f	l	6	12.5
Cyprideis	mataschensis	adult	926	547	1.69287	f	l	6	12.5
Cyprideis	kapfensteinensis A	adult	1030	574	1.79443	f	r	6	12.5
Cyprideis	mataschensis	adult	899	533	1.68668	f	l	6	12.5
Cyprideis	mataschensis	adult	928	514	1.80545	f	r	6	12.5
Cyprideis	kapfensteinensis B	adult	1040	594	1.75084	f	r	6	12.5
Cyprideis	kapfensteinensis A	adult	1071	601	1.78203	f	l	6	12.5
Cyprideis	kapfensteinensis A	adult	1060	618	1.71521	f	l	6	12.5
Cyprideis	kapfensteinensis B	adult	998	571	1.74781	f	r	6	12
Cyprideis	kapfensteinensis A	adult	1054	590	1.78644	f	r	6	12
Cyprideis	mataschensis	adult	929	535	1.73645	f	l	6	12
Cyprideis	kapfensteinensis B	adult	1086	634	1.71293	f	l	6	12
Cyprideis	kapfensteinensis B	adult	1031	615	1.67642	f	l	6	12
Cyprideis	kapfensteinensis A	adult	1081	608	1.77796	f	l	6	12
Cyprideis	kapfensteinensis B	adult	1049	593	1.76897	f	r	6	12
Cyprideis	kapfensteinensis A	adult	1076	611	1.76105	f	l	6	12
Cyprideis	mataschensis	adult	895	506	1.76877	f	r	6	12
Cyprideis	kapfensteinensis A	adult	1041	572	1.81993	f	r	6	12
Cyprideis	kapfensteinensis A	adult	1081	605	1.78678	f	l	6	12
Cyprideis	kapfensteinensis B	adult	1035	599	1.72788	f	l	6	12
Cyprideis	kapfensteinensis B	adult	993	567	1.75132	f	r	6	12
Cyprideis	kapfensteinensis A	adult	1044	558	1.87097	f	r	6	12
Cyprideis	kapfensteinensis A	adult	1054	555	1.8991	f	r	6	12
Cyprideis	kapfensteinensis A	adult	1081	620	1.74355	f	l	6	12
Cyprideis	kapfensteinensis A	adult	1095	620	1.76613	f	l	6	12
Cyprideis	kapfensteinensis A	adult	1079	603	1.78939	f	l	6	12
Cyprideis	kapfensteinensis A	adult	1052	579	1.81693	f	r	6	12
Cyprideis	mataschensis	adult	901	498	1.80924	f	r	6	11.5
Cyprideis	kapfensteinensis A	adult	1049	561	1.86988	f	r	6	11.5
Cyprideis	kapfensteinensis A	adult	1017	571	1.78109	f	r	6	11.5
Cyprideis	mataschensis	adult	908	502	1.80876	f	r	6	11.5
Cyprideis	mataschensis	adult	945	555	1.7027	f	l	6	11.5
Cyprideis	kapfensteinensis A	adult	1069	605	1.76694	f	l	6	11.5
Cyprideis	pannonica	adult	834	452	1.84513	f	l	6	11.5
Cyprideis	mataschensis	adult	928	537	1.72812	f	l	6	11.5
Cyprideis	mataschensis	adult	913	519	1.75915	f	r	6	11.5
Cyprideis	mataschensis	adult	916	536	1.70896	f	l	6	11.5
Cyprideis	mataschensis	adult	919	512	1.79492	f	r	6	11.5
Cyprideis	mataschensis	adult	898	495	1.81414	f	r	6	11.5
Cyprideis	mataschensis	adult	894	500	1.788	f	r	6	11.5
Cyprideis	kapfensteinensis B	adult	1043	621	1.67955	f	l	6	11.5
Cyprideis	mataschensis	adult	953	558	1.70789	f	l	6	11.5
Cyprideis	kapfensteinensis A	adult	1085	607	1.78748	f	l	6	11.5
Cyprideis	pannonica	adult	804	432	1.86111	f	r	6	11.5
Cyprideis	mataschensis	adult	922	515	1.79029	f	r	6	11.5
Cyprideis	mataschensis	adult	941	536	1.7556	f	l	6	11.5
Cyprideis	mataschensis	adult	872	486	1.79424	f	r	6	11
Cyprideis	mataschensis	adult	929	528	1.75947	f	l	6	11
Cyprideis	mataschensis	adult	929	550	1.68909	f	l	6	11
Cyprideis	mataschensis	adult	929	550	1.68909	f	l	6	11
Cyprideis	mataschensis	adult	945	517	1.82785	f	r	6	11
Cyprideis	mataschensis	adult	944	539	1.75139	f	l	6	11
Cyprideis	mataschensis	adult	904	519	1.74181	f	l	6	11
Cyprideis	mataschensis	adult	932	537	1.73557	f	l	6	11
Cyprideis	mataschensis	adult	907	505	1.79604	f	r	6	11
Cyprideis	mataschensis	adult	923	497	1.85714	f	r	6	11
Cyprideis	kapfensteinensis A	adult	979	560	1.74821	f	l	6	11
Cyprideis	mataschensis	adult	934	549	1.70128	f	l	6	11
Cyprideis	mataschensis	adult	902	496	1.81855	f	r	6	11
Cyprideis	kapfensteinensis B	adult	1028	577	1.78163	f	r	6	11
Cyprideis	kapfensteinensis B	adult	1059	621	1.70531	f	l	6	11
Cyprideis	kapfensteinensis A	adult	1084	611	1.77414	f	l	6	11
Cyprideis	kapfensteinensis B	adult	960	535	1.79439	f	l	6	11
Cyprideis	kapfensteinensis A	adult	1056	572	1.84615	f	r	6	11
Cyprideis	mataschensis	adult	887	527	1.68311	f	l	6	10.5
Cyprideis	kapfensteinensis A	adult	1039	569	1.82601	f	r	6	10.5
Cyprideis	mataschensis	adult	866	499	1.73547	f	r	6	10.5
Cyprideis	mataschensis	adult	876	493	1.77688	f	r	6	10.5
Cyprideis	kapfensteinensis B	adult	1003	570	1.75965	f	r	6	10.5
Cyprideis	mataschensis	adult	899	512	1.75586	f	r	6	10
Cyprideis	kapfensteinensis A	adult	994	582	1.7079	f	l	6	10
Cyprideis	kapfensteinensis B	adult	1103	640	1.72344	f	l	6	10
Cyprideis	kapfensteinensis B	adult	1012	569	1.77856	f	r	6	10
Cyprideis	kapfensteinensis B	adult	1033	578	1.7872	f	r	6	10
Cyprideis	kapfensteinensis B	adult	1066	594	1.79461	f	r	6	10
Cyprideis	mataschensis	adult	882	512	1.72266	f	l	6	10
Cyprideis	mataschensis	adult	961	533	1.803	f	r	6	10
Cyprideis	mataschensis	adult	920	540	1.7037	f	l	6	10
Cyprideis	kapfensteinensis A	adult	1027	572	1.79545	f	r	6	10
Cyprideis	kapfensteinensis A	adult	1008	579	1.74093	f	r	6	10
Cyprideis	kapfensteinensis A	adult	1043	568	1.83627	f	r	6	10
Cyprideis	mataschensis	adult	927	524	1.76908	f	r	6	10
Cyprideis	kapfensteinensis B	adult	1054	620	1.7	f	l	6	10
Cyprideis	mataschensis	adult	891	494	1.80364	f	r	6	9.5
Cyprideis	kapfensteinensis A	adult	1054	607	1.73641	f	l	6	9.5
Cyprideis	mataschensis	adult	935	525	1.78095	f	l	6	9.5
Cyprideis	mataschensis	adult	930	532	1.74812	f	r	6	9.5
Cyprideis	mataschensis	adult	891	498	1.78916	f	r	6	9.5
Cyprideis	mataschensis	adult	922	532	1.73308	f	l	6	9.5
Cyprideis	mataschensis	adult	914	529	1.72779	f	l	6	9.5
Cyprideis	mataschensis	adult	914	517	1.76789	f	l	6	9.5
Cyprideis	kapfensteinensis A	adult	1085	619	1.75283	f	l	6	9.5
Cyprideis	kapfensteinensis A	adult	1037	569	1.8225	f	r	6	9.5
Cyprideis	mataschensis	adult	901	515	1.74951	f	l	6	9
Cyprideis	mataschensis	adult	908	515	1.76311	f	r	6	9
Cyprideis	mataschensis	adult	899	500	1.798	f	r	6	9
Cyprideis	mataschensis	adult	911	526	1.73194	f	l	6	9
Cyprideis	mataschensis	adult	936	551	1.69873	f	l	6	9
Cyprideis	kapfensteinensis B	adult	989	568	1.7412	f	r	6	9
Cyprideis	mataschensis	adult	917	523	1.75335	f	l	6	9
Cyprideis	mataschensis	adult	888	490	1.81224	f	r	6	9
Cyprideis	kapfensteinensis A	adult	1057	582	1.81615	f	l	6	9
Cyprideis	kapfensteinensis A	adult	1068	615	1.73659	f	l	6	9
Cyprideis	kapfensteinensis A	adult	1089	605	1.8	f	l	6	9
Cyprideis	kapfensteinensis A	adult	1081	616	1.75487	f	l	6	9
Cyprideis	kapfensteinensis A	adult	1041	590	1.76441	f	l	6	9
Cyprideis	kapfensteinensis A	adult	1060	580	1.82759	f	r	6	9
Cyprideis	kapfensteinensis A	adult	1014	560	1.81071	f	r	6	9
Cyprideis	mataschensis	adult	931	532	1.75	f	l	6	9
Cyprideis	kapfensteinensis A	adult	1036	582	1.78007	f	r	6	9
Cyprideis	kapfensteinensis A	adult	1052	579	1.81693	f	r	6	9
Cyprideis	kapfensteinensis A	adult	1074	607	1.76936	f	l	6	9
Cyprideis	kapfensteinensis A	adult	1036	572	1.81119	f	r	6	9
Cyprideis	mataschensis	adult	949	550	1.72545	f	l	6	9
Cyprideis	kapfensteinensis A	adult	972	576	1.6875	f	l	6	8.5
Cyprideis	pannonica	adult	844	461	1.8308	f	l	6	8.5
Cyprideis	kapfensteinensis A	adult	1061	603	1.75954	f	l	6	8.5
Cyprideis	kapfensteinensis A	adult	1074	580	1.85172	f	r	6	8.5
Cyprideis	mataschensis	adult	922	537	1.71695	f	l	6	8.5
Cyprideis	kapfensteinensis A	adult	1105	623	1.77368	f	l	6	8.5
Cyprideis	mataschensis	adult	902	512	1.76172	f	r	6	8.5
Cyprideis	kapfensteinensis A	adult	1023	572	1.78846	f	r	6	8.5
Cyprideis	pannonica	adult	811	439	1.84738	f	r	6	8.5
Cyprideis	kapfensteinensis A	adult	1087	587	1.85179	f	r	6	8.5
Cyprideis	kapfensteinensis B	adult	1061	628	1.68949	f	l	6	8
Cyprideis	kapfensteinensis A	adult	1044	609	1.71429	f	l	6	8
Cyprideis	kapfensteinensis B	adult	1065	634	1.67981	f	l	6	8
Cyprideis	kapfensteinensis B	adult	1023	587	1.74276	f	r	6	8
Cyprideis	kapfensteinensis A	adult	1017	556	1.82914	f	r	6	8
Cyprideis	mataschensis	adult	954	548	1.74088	f	l	6	8
Cyprideis	kapfensteinensis B	adult	1056	618	1.70874	f	l	6	8
Cyprideis	kapfensteinensis A	adult	1085	623	1.74157	f	l	6	8
Cyprideis	mataschensis	adult	932	537	1.73557	f	l	6	8
Cyprideis	kapfensteinensis A	adult	1094	580	1.88621	f	r	6	8
Cyprideis	kapfensteinensis A	adult	1074	604	1.77815	f	r	6	8
Cyprideis	kapfensteinensis A	adult	1027	566	1.81449	f	r	6	7.5
Cyprideis	kapfensteinensis A	adult	996	562	1.77224	f	r	6	7.5
Cyprideis	mataschensis	adult	899	527	1.70588	f	l	6	7.5
Cyprideis	pannonica	adult	786	422	1.86256	f	r	6	7.5
Cyprideis	pannonica	adult	806	438	1.84018	f	l	6	7.5
Cyprideis	kapfensteinensis A	adult	1049	578	1.81488	f	r	6	7.5
Cyprideis	kapfensteinensis A	adult	1023	594	1.72222	f	l	6	7.5
Cyprideis	kapfensteinensis B	adult	1037	599	1.73122	f	r	6	7.5
Cyprideis	mataschensis	adult	933	541	1.72458	f	l	6	7.5
Cyprideis	mataschensis	adult	926	527	1.75712	f	l	6	7
Cyprideis	mataschensis	adult	944	555	1.7009	f	l	6	7
Cyprideis	mataschensis	adult	934	533	1.75235	f	l	6	7
Cyprideis	mataschensis	adult	959	552	1.73732	f	l	6	7
Cyprideis	mataschensis	adult	936	515	1.81748	?f	r	6	7
Cyprideis	mataschensis	adult	857	489	1.75256	f	r	6	7
Cyprideis	mataschensis	adult	950	533	1.78236	f	l	6	7
Cyprideis	mataschensis	adult	918	543	1.69061	f	l	6	7
Cyprideis	kapfensteinensis A	adult	1069	618	1.72977	f	l	6	7
Cyprideis	kapfensteinensis A	adult	1059	588	1.80102	f	r	6	7
Cyprideis	kapfensteinensis A	adult	1094	625	1.7504	f	l	6	7
Cyprideis	mataschensis	adult	918	516	1.77907	f	r	6	7
Cyprideis	mataschensis	adult	894	496	1.80242	f	r	6	7
Cyprideis	mataschensis	adult	948	543	1.74586	f	l	6	7
Cyprideis	mataschensis	adult	884	500	1.768	f	r	6	7
Cyprideis	mataschensis	adult	892	516	1.72868	f	l	6	7
Cyprideis	kapfensteinensis A	adult	1087	620	1.75323	f	l	6	7
Cyprideis	kapfensteinensis B	adult	1058	579	1.82729	f	r	6	7
Cyprideis	mataschensis	adult	915	517	1.76983	f	r	6	6.5
Cyprideis	kapfensteinensis A	adult	1074	618	1.73786	f	l	6	6.5
Cyprideis	mataschensis	adult	938	558	1.681	f	l	6	6.5
Cyprideis	kapfensteinensis A	adult	1027	557	1.84381	f	r	6	6.5
Cyprideis	mataschensis	adult	940	558	1.68459	f	l	6	6.5
Cyprideis	kapfensteinensis A	adult	1059	583	1.81647	f	r	6	6.5
Cyprideis	mataschensis	adult	936	519	1.80347	f	l	6	6.5
Cyprideis	mataschensis	adult	928	514	1.80545	f	r	6	6
Cyprideis	mataschensis	adult	958	553	1.73237	f	l	6	6
Cyprideis	kapfensteinensis A	adult	1055	580	1.81897	f	r	6	6
Cyprideis	kapfensteinensis A	adult	967	559	1.72987	f	l	6	5.5
Cyprideis	kapfensteinensis A	adult	1046	582	1.79725	f	r	6	5.5
Cyprideis	mataschensis	adult	920	523	1.75908	f	r	6	5.5
Cyprideis	mataschensis	adult	951	519	1.83237	f	r	6	5.5
Cyprideis	mataschensis	adult	952	564	1.68794	f	l	6	5.5
Cyprideis	kapfensteinensis A	adult	1070	621	1.72303	f	l	6	5.5
Cyprideis	kapfensteinensis A	adult	1062	560	1.89643	f	l	6	5.5
Cyprideis	kapfensteinensis A	adult	977	570	1.71404	f	l	6	5
Cyprideis	pannonica	adult	802	434	1.84793	f	l	6	5
Cyprideis	mataschensis	adult	895	510	1.7549	f	r	6	5
Cyprideis	mataschensis	adult	897	519	1.72832	f	l	6	5
Cyprideis	mataschensis	adult	933	534	1.74719	f	l	6	5
Cyprideis	mataschensis	adult	897	494	1.81579	f	r	6	5
Cyprideis	mataschensis	adult	898	521	1.72361	f	l	6	5
Cyprideis	kapfensteinensis A	adult	1011	560	1.80536	f	r	6	5
Cyprideis	kapfensteinensis A	adult	1073	606	1.77063	f	l	6	5
Cyprideis	kapfensteinensis A	adult	1062	575	1.84696	f	r	6	5
Cyprideis	pannonica	adult	775	415	1.86747	f	r	6	5
Cyprideis	kapfensteinensis A	adult	1102	629	1.75199	f	l	6	5
Cyprideis	kapfensteinensis A	adult	1032	568	1.8169	f	r	6	5
Cyprideis	mataschensis	adult	927	541	1.71349	f	l	6	5
Cyprideis	kapfensteinensis A	adult	1084	622	1.74277	f	l	6	5
Cyprideis	kapfensteinensis A	adult	1068	599	1.78297	f	r	6	5
Cyprideis	mataschensis	adult	920	528	1.74242	f	l	6	5
Cyprideis	mataschensis	adult	920	519	1.77264	f	r	6	5
Cyprideis	mataschensis	adult	935	543	1.72192	f	l	6	4.5
Cyprideis	kapfensteinensis B	adult	1024	597	1.71524	f	r	6	4
Cyprideis	pannonica	adult	806	437	1.84439	f	r	6	4
Cyprideis	mataschensis	adult	950	552	1.72101	f	l	6	4
Cyprideis	mataschensis	adult	959	540	1.77593	f	l	6	4
Cyprideis	mataschensis	adult	880	484	1.81818	f	r	6	4
Cyprideis	mataschensis	adult	916	529	1.73157	f	l	6	4
Cyprideis	mataschensis	adult	905	522	1.73372	f	l	6	4
Cyprideis	mataschensis	adult	927	528	1.75568	f	l	6	4
Cyprideis	mataschensis	adult	906	502	1.80478	f	r	6	3.5
Cyprideis	kapfensteinensis A	adult	1055	564	1.87057	f	r	6	3.5
Cyprideis	kapfensteinensis A	adult	1074	582	1.84536	f	r	6	3.5
Cyprideis	mataschensis	adult	891	495	1.8	f	r	6	3.5
Cyprideis	kapfensteinensis A	adult	1051	572	1.83741	f	r	6	3.5
Cyprideis	mataschensis	adult	886	491	1.80448	f	r	6	3
Cyprideis	kapfensteinensis A	adult	1068	568	1.88028	f	r	6	3
Cyprideis	kapfensteinensis A	adult	1024	597	1.71524	f	l	6	2.5
Cyprideis	mataschensis	adult	967	557	1.73609	f	l	6	2.5
Cyprideis	kapfensteinensis A	adult	1058	586	1.80546	f	r	6	2.5
Cyprideis	pannonica	adult	796	434	1.8341	f	r	6	2.5
Cyprideis	pannonica	adult	817	452	1.80752	f	l	6	2.5
Cyprideis	pannonica	adult	825	460	1.79348	f	l	6	2.5
Cyprideis	mataschensis	adult	936	523	1.78967	f	r	6	2.5
Cyprideis	mataschensis	adult	935	536	1.7444	f	l	6	2.5
Cyprideis	kapfensteinensis A	adult	1098	628	1.74841	f	l	6	2.5
Cyprideis	pannonica	adult	818	443	1.8465	f	l	6	2
Cyprideis	kapfensteinensis B	adult	1047	586	1.78669	f	r	6	2
Cyprideis	kapfensteinensis B	adult	1092	644	1.69565	f	l	6	2
Cyprideis	kapfensteinensis A	adult	1026	542	1.89299	f	r	6	1.5
Cyprideis	pannonica	adult	835	448	1.86384	f	r	6	1
Cyprideis	mataschensis	adult	947	562	1.68505	f	l	6	1
Cyprideis	kapfensteinensis A	adult	1020	552	1.84783	f	r	6	1
Cyprideis	kapfensteinensis A	adult	1045	576	1.81424	f	r	6	1
Cyprideis	kapfensteinensis A	adult	1062	601	1.76705	f	l	6	1
Cyprideis	?kapfensteinensis A	adult	1019	581	1.75387	f	r	6	1
Cyprideis	?kapfensteinensis A	adult	1071	627	1.70813	f	l	6	1
Cyprideis	pannonica	adult	728	390	1.86667	f	r	6	0.5
Cyprideis	mataschensis	adult	943	541	1.74307	f	l	6	0.5
Cyprideis	kapfensteinensis A	adult	1046	594	1.76094	f	l	6	0.5
Cyprideis	mataschensis	adult	883	490	1.80204	f	r	6	0.5
Cyprideis	mataschensis	adult	912	492	1.85366	f	r	6	0.5
Cyprideis	mataschensis	adult	912	507	1.79882	f	r	6	0.5
Cyprideis	kapfensteinensis A	adult	1014	548	1.85036	f	r	6	0.5
Cyprideis	mataschensis	adult	921	531	1.73446	f	l	6	0.5
Cyprideis	mataschensis	adult	891	487	1.82957	f	r	6	0.5
Cyprideis	mataschensis	adult	872	504	1.73016	f	l	6	0.5
Cyprideis	mataschensis	adult	947	535	1.77009	f	l	6	0.5
Cyprideis	mataschensis	adult	913	528	1.72917	f	l	6	0.5
Cyprideis	mataschensis	adult	925	538	1.71933	f	l	6	0
Cyprideis	mataschensis	adult	911	530	1.71887	f	l	6	0
Cyprideis	kapfensteinensis A	adult	1045	592	1.7652	f	r	6	0
Cyprideis	kapfensteinensis A	adult	1100	624	1.76282	f	l	6	0
Cyprideis	mataschensis	adult	893	504	1.77183	f	r	6	0
Cyprideis	mataschensis	adult	881	492	1.79065	f	r	6	0
Cyprideis	kapfensteinensis A	adult	1063	577	1.84229	f	r	6	0
Cyprideis	kapfensteinensis	adult	1098	634	1.73186	f	l	7	2.5
Cyprideis	kapfensteinensis	adult	1022	603	1.69486	f	l	7	2.5
Cyprideis	kapfensteinensis	adult	1051	583	1.80274	f	r	7	2.5
Cyprideis	kapfensteinensis	adult	993	564	1.76064	f	r	7	2.5
Cyprideis	kapfensteinensis	adult	1051	583	1.80274	f	r	7	2.5
Cyprideis	kapfensteinensis	adult	1010	571	1.76883	f	r	7	2
Cyprideis	kapfensteinensis	adult	1010	571	1.76883	f	r	7	2
Cyprideis	kapfensteinensis	adult	1086	626	1.73482	f	l	7	1.5
Cyprideis	kapfensteinensis	adult	1068	610	1.75082	f	l	7	1.5
Cyprideis	kapfensteinensis	adult	1075	592	1.81588	f	l	7	1.5
Cyprideis	kapfensteinensis	adult	1047	578	1.81142	f	r	7	1.5
Cyprideis	kapfensteinensis	adult	1074	571	1.88091	f	r	7	1.5
Cyprideis	kapfensteinensis	adult	1059	592	1.78885	f	r	7	1.5
Cyprideis	mataschensis	adult	904	499	1.81162	f	r	7	1.5
Cyprideis	mataschensis	adult	882	477	1.84906	f	r	7	1.5
Cyprideis	mataschensis	adult	905	498	1.81727	f	r	7	1.5
Cyprideis	mataschensis	adult	858	480	1.7875	f	r	7	1.5
Cyprideis	mataschensis	adult	868	473	1.8351	f	r	7	1.5
Cyprideis	kapfensteinensis	adult	1078	613	1.75856	f	l	8	48.5
Cyprideis	kapfensteinensis	adult	1000	567	1.76367	f	l	8	48.5
Cyprideis	mataschensis	adult	878	471	1.86412	f	r	8	48.5
Cyprideis	kapfensteinensis	adult	1056	590	1.78983	f	r	8	48.5
Cyprideis	mataschensis	adult	895	493	1.81542	f	r	8	48
Cyprideis	kapfensteinensis	adult	1071	605	1.77025	f	l	8	47.5
Cyprideis	kapfensteinensis	adult	1053	600	1.755	f	l	8	47
Cyprideis	mataschensis	adult	907	504	1.7996	f	r	8	47
Cyprideis	mataschensis	adult	894	496	1.80242	f	r	8	47
Cyprideis	mataschensis	adult	891	493	1.8073	f	r	8	47
Cyprideis	kapfensteinensis	adult	1027	567	1.81129	f	r	8	47
Cyprideis	kapfensteinensis	adult	1104	633	1.74408	f	l	8	46.5
Cyprideis	kapfensteinensis	adult	1073	606	1.77063	f	l	8	46.5
Cyprideis	kapfensteinensis	adult	1104	630	1.75238	f	l	8	46.5
Cyprideis	kapfensteinensis	adult	1075	600	1.79167	f	r	8	46.5
Cyprideis	kapfensteinensis	adult	1036	568	1.82394	f	r	8	46.5
Cyprideis	mataschensis	adult	880	495	1.77778	f	r	8	46.5
Cyprideis	mataschensis	adult	920	516	1.78295	f	r	8	46.5
Cyprideis	mataschensis	adult	887	489	1.81391	f	r	8	46.5
Cyprideis	mataschensis	adult	911	526	1.73194	f	l	8	45.5
Cyprideis	mataschensis	adult	878	502	1.749	f	l	8	45.5
Cyprideis	kapfensteinensis	adult	1063	613	1.73409	f	l	8	45
Cyprideis	kapfensteinensis	adult	1042	562	1.85409	f	l	8	44.5
Cyprideis	mataschensis	adult	893	511	1.74755	f	l	8	44.5
Cyprideis	mataschensis	adult	898	511	1.75734	f	l	8	44.5
Cyprideis	mataschensis	adult	926	529	1.75047	f	l	8	44.5
Cyprideis	mataschensis	adult	912	527	1.73055	f	l	8	44.5
Cyprideis	mataschensis	adult	928	532	1.74436	f	l	8	44
Cyprideis	mataschensis	adult	913	522	1.74904	f	l	8	44
Cyprideis	kapfensteinensis	adult	1028	569	1.80668	f	r	8	44
Cyprideis	mataschensis	adult	918	507	1.81065	f	r	8	44
Cyprideis	mataschensis	adult	944	553	1.70705	f	l	8	43.5
Cyprideis	mataschensis	adult	911	512	1.7793	f	l	8	43.5
Cyprideis	mataschensis	adult	904	509	1.77603	f	r	8	42.5
Cyprideis	mataschensis	adult	929	541	1.71719	f	l	8	42
Cyprideis	mataschensis	adult	881	509	1.73084	f	l	8	42
Cyprideis	mataschensis	adult	923	545	1.69358	f	l	8	41
Cyprideis	mataschensis	adult	912	512	1.78125	f	l	8	39.5
Cyprideis	mataschensis	adult	944	531	1.77778	f	l	8	39.5
Cyprideis	mataschensis	adult	936	553	1.69259	f	l	8	39
Cyprideis	mataschensis	adult	940	537	1.75047	f	l	8	39
Cyprideis	mataschensis	adult	932	534	1.74532	f	l	8	39
Cyprideis	mataschensis	adult	931	539	1.72727	f	l	8	39
Cyprideis	mataschensis	adult	875	516	1.69574	f	l	8	39
Cyprideis	mataschensis	adult	918	520	1.76538	f	l	8	38.5
Cyprideis	mataschensis	adult	914	526	1.73764	f	l	8	38.5
Cyprideis	kapfensteinensis	adult	1105	634	1.7429	f	l	8	36.5
Cyprideis	mataschensis	adult	877	487	1.80082	f	r	8	36.5
Cyprideis	mataschensis	adult	927	539	1.71985	f	l	8	34.5
Cyprideis	kapfensteinensis	adult	1062	568	1.86972	f	r	8	33.5
Cyprideis	mataschensis	adult	879	497	1.76861	f	r	8	33.5
Cyprideis	mataschensis	adult	919	527	1.74383	f	l	8	32
Cyprideis	mataschensis	adult	907	525	1.72762	f	l	8	32
Cyprideis	mataschensis	adult	876	483	1.81366	f	r	8	32
Cyprideis	mataschensis	adult	878	504	1.74206	f	l	8	31
Cyprideis	kapfensteinensis	adult	1097	649	1.74884	f	l	8	31
Cyprideis	kapfensteinensis	adult	1050	616	1.70455	f	l	8	30.5
Cyprideis	kapfensteinensis	adult	1085	611	1.77578	f	l	8	30.5
Cyprideis	kapfensteinensis	adult	1055	584	1.80651	f	r	8	30.5
Cyprideis	kapfensteinensis	adult	1029	572	1.79895	f	r	8	30.5
Cyprideis	mataschensis	adult	905	505	1.79208	f	r	8	30.5
Cyprideis	mataschensis	adult	904	512	1.76562	f	r	8	30.5
Cyprideis	kapfensteinensis	adult	1055	615	1.71545	f	l	8	29.5
Cyprideis	mataschensis	adult	954	557	1.71275	f	l	8	29
Cyprideis	mataschensis	adult	910	526	1.73004	f	l	8	29
Cyprideis	mataschensis	adult	944	543	1.73849	f	l	8	29
Cyprideis	kapfensteinensis	adult	1060	614	1.72638	f	l	8	29
Cyprideis	mataschensis	adult	916	516	1.77519	f	r	8	29
Cyprideis	mataschensis	adult	900	505	1.78218	f	r	8	29
Cyprideis	mataschensis	adult	925	512	1.80664	f	r	8	29
Cyprideis	mataschensis	adult	903	532	1.69737	f	l	8	28.5
Cyprideis	mataschensis	adult	940	542	1.73432	f	l	8	28.5
Cyprideis	kapfensteinensis	adult	1066	583	1.82847	f	r	8	28.5
Cyprideis	mataschensis	adult	931	505	1.84356	f	r	8	28.5
Cyprideis	mataschensis	adult	955	563	1.69627	f	l	8	27.5
Cyprideis	mataschensis	adult	931	543	1.71455	f	l	8	26.5
Cyprideis	mataschensis	adult	902	519	1.73796	f	l	8	26.5
Cyprideis	mataschensis	adult	914	538	1.69888	f	l	8	25.5
Cyprideis	mataschensis	adult	903	502	1.7988	f	r	8	25.5
Cyprideis	mataschensis	adult	894	493	1.81339	f	r	8	24.5
Cyprideis	mataschensis	adult	914	512	1.78516	f	l	8	23
Cyprideis	mataschensis	adult	889	487	1.82546	f	r	8	23
Cyprideis	mataschensis	adult	896	488	1.83607	f	r	8	22
Cyprideis	mataschensis	adult	950	547	1.73675	f	l	8	20.5
Cyprideis	mataschensis	adult	900	531	1.69492	f	l	8	20.5
Cyprideis	mataschensis	adult	942	547	1.72212	f	l	8	20.5
Cyprideis	mataschensis	adult	875	500	1.75	f	r	8	20.5
Cyprideis	mataschensis	adult	925	504	1.83532	f	r	8	20.5
Cyprideis	mataschensis	adult	916	508	1.80315	f	r	8	20.5
Cyprideis	mataschensis	adult	915	522	1.75287	f	l	8	20
Cyprideis	mataschensis	adult	890	501	1.77645	f	r	8	19
Cyprideis	mataschensis	adult	922	508	1.81496	f	r	8	19
Cyprideis	mataschensis	adult	950	548	1.73358	f	l	8	18.5
Cyprideis	mataschensis	adult	936	518	1.80695	f	r	8	18.5
Cyprideis	mataschensis	adult	959	555	1.72793	f	l	8	18
Cyprideis	mataschensis	adult	917	539	1.7013	f	l	8	18
Cyprideis	mataschensis	adult	895	507	1.76529	f	r	8	18
Cyprideis	mataschensis	adult	940	534	1.7603	f	l	8	17.5
Cyprideis	mataschensis	adult	918	504	1.82143	f	r	8	17.5
Cyprideis	mataschensis	adult	899	498	1.80522	f	r	8	16.5
Cyprideis	mataschensis	adult	949	513	1.8499	f	r	8	16.5
Cyprideis	mataschensis	adult	942	549	1.71585	f	l	8	16
Cyprideis	mataschensis	adult	863	488	1.76844	f	r	8	15.5
Cyprideis	mataschensis	adult	926	552	1.67754	f	l	8	15.5
Cyprideis	mataschensis	adult	882	493	1.78905	f	r	8	15
Cyprideis	mataschensis	adult	943	534	1.76592	f	r	8	15
Cyprideis	mataschensis	adult	940	518	1.81467	f	r	8	13
Cyprideis	mataschensis	adult	885	518	1.70849	f	l	8	12.5
Cyprideis	mataschensis	adult	858	476	1.80252	f	r	8	12.5
Cyprideis	mataschensis	adult	904	501	1.80439	f	r	8	12
Cyprideis	mataschensis	adult	887	490	1.8102	f	r	8	12
Cyprideis	mataschensis	adult	857	476	1.80042	f	r	8	11.5
Cyprideis	mataschensis	adult	901	525	1.71619	f	l	8	11
Cyprideis	mataschensis	adult	885	494	1.7915	f	r	8	11
Cyprideis	mataschensis	adult	842	488	1.72541	f	r	8	10
Cyprideis	mataschensis	adult	915	513	1.78363	f	r	8	10
Cyprideis	mataschensis	adult	921	534	1.72472	f	l	8	9.5
Cyprideis	mataschensis	adult	928	531	1.74765	f	l	8	9
Cyprideis	mataschensis	adult	904	494	1.82996	f	r	8	9
Cyprideis	mataschensis	adult	950	553	1.7179	f	l	8	8.5
Cyprideis	mataschensis	adult	926	504	1.8373	f	r	8	8.5
Cyprideis	mataschensis	adult	894	531	1.68362	f	l	8	8
Cyprideis	mataschensis	adult	880	494	1.78138	f	r	8	8
Cyprideis	mataschensis	adult	905	527	1.71727	f	l	8	7
Cyprideis	mataschensis	adult	896	501	1.78842	f	r	8	7
Cyprideis	mataschensis	adult	904	490	1.8449	f	r	8	6
Cyprideis	mataschensis	adult	915	503	1.81909	f	r	8	4.5
Cyprideis	mataschensis	adult	912	504	1.80952	f	r	8	4.5
Cyprideis	mataschensis	adult	944	533	1.77111	f	l	8	4
Cyprideis	mataschensis	adult	909	500	1.818	f	r	8	4
Cyprideis	mataschensis	adult	935	536	1.7444	f	l	8	3.5
Cyprideis	mataschensis	adult	907	529	1.71456	f	l	8	3.5
Cyprideis	mataschensis	adult	909	499	1.82164	f	r	8	3.5
Cyprideis	mataschensis	adult	896	497	1.80282	f	r	8	3.5
Cyprideis	mataschensis	adult	873	482	1.8112	f	r	8	2.5
Cyprideis	mataschensis	adult	935	506	1.84783	f	r	8	2.5
Cyprideis	mataschensis	adult	880	483	1.82195	f	r	8	1.5
